# Supplementary material for: Genome‐Wide 5‐Methylcytosine and 5‐Hydroxymethylcytosine Signatures Analysis of Plasma Cell‐Free DNA in Schizophrenia
Source: MedComm (2020). 2025 Jul 30;6(8):e70293. doi: 10.1002/mco2.70293 (PMC12308070; doi:10.1002/mco2.70293)
Supplement: Supplementary file 1 — Supporting Information [file MCO2-6-e70293-s007.xlsx]

## Sheet: tableS1
Table S1. Detailed demographics of each subject
accession	original_ID	sample_type	T1	REST	gender (0=female, 1=male)	age(years)	disease duration(years)	CPZ equivalent	total PANSS score	BACS composite Z-score
CFHC001	CFHC001	HC	1	1	0	33			40	-0.0362342
CFHC002	CFHC002	HC	1	1	0	26			33	-0.528732
CFHC004	CFHC004	HC	1	1	0	30			30	-0.812064
CFHC005	CFHC005	HC	1	1	1	25			32	-0.210125
CFHC006	CFHC006	HC	1	1	1	31			30	1.1711
CFHC007	CFHC007	HC	1	1	0	28			31	-0.201154
CFHC008	CFHC008	HC	1	1	0	30			31	0.184791
CFHC009	CFHC009	HC	1	1	0	25			30	-0.384573
CFHC010	CFHC010	HC	1	1	1	35			31	0.511357
CFHC011	CFHC011	HC	1	1	0	31			31	-0.358043
CFHC012	CFHC012	HC	1	1	0	31			32	-1.27482
CFHC013	CFHC013	HC	1	1	1	28			30	-0.987452
CFHC015	CFHC015	HC	1	1	0	25			31	-0.617986
CFHC016	CFHC016	HC	1	1	0	32			30	-0.931134
CFHC018	CFHC018	HC	1	1	0	26			30	0.266758
CFHC019	CFHC019	HC	1	1	0	28			32	1.00604
CFHC021	CFHC021	HC	1	1	0	31			30	0.564081
CFHC022	CFHC022	HC	1	1	0	28			30	-1.213
CFHC023	CFHC023	HC	1	1	1	40			31	-0.0140516
CFHC024	CFHC024	HC	1	1	1	48			31	-0.101235
CFHC025	CFHC025	HC	1	1	1	45			30	0.395276
CFHC026	CFHC026	HC	1	1	1	57			30	-0.836072
CFHC027	CFHC027	HC	1	1	1	25			31	-0.958081
CFHC028	CFHC028	HC	1	1	1	23			32	-0.829753
CFHC029	CFHC029	HC	1	1	1	27			30	-0.169304
CFHC031	CFHC031	HC	1	1	1	27			31	0.544782
CFHC033	CFHC033	HC	1	1	1	24			31	0.15372
CFHC034	CFHC034	HC	1	1	0	43			30	-0.672304
CFHC035	CFHC035	HC	1	1	0	25			34	-2.22484
CFHC037	CFHC037	HC	1	1	0	41			31	-0.979539
CFHC038	CFHC038	HC	1	1	0	39			33	-1.45006
CFHC039	CFHC039	HC	1	1	1	35			30	-1.95173
CFHC042	CFHC042	HC	1	1	0	37			30	-0.844198
CFHC043	CFHC043	HC	1	1	0	32			34	-0.55125
CFHC044	CFHC044	HC	1	1	0	40			33	0.551327
CFHC046	CFHC046	HC	1	1	0	25			33	-0.810599
CFHC048	CFHC048	HC	1	1	1	24			31	-0.697157
CFHC049	CFHC049	HC	1	1	0	37			30	-0.305808
CFHC050	CFHC050	HC	1	1	0	50			30	-0.406634
CFHC051	CFHC051	HC	1	1	0	22			30	-0.975401
CFHC052	CFHC052	HC	1	1	0	48			32	-0.258571
CFHC053	CFHC053	HC	1	1	1	23			30	0.554188
CFHC054	CFHC054	HC	1	1	1	22			33	1.40731
CFHC055	CFHC055	HC	1	1	1	23			32	-0.0602782
CFHC056	CFHC056	HC	1	1	0	20			34	-0.078911
CFHC057	CFHC057	HC	1	1	0	32			32	-0.290536
CFHC058	CFHC058	HC	1	1	1	24			30	0.255342
CFHC059	CFHC059	HC	1	1	0	22			30	0.734966
CFHC060	CFHC060	HC	1	1	1	24			32	0.274226
CFHC061	CFHC061	HC	1	1	1	24			32	-0.0301923
CFHC064	CFHC064	HC	1	1	0	26			37	1.26346
CFHC065	CFHC065	HC	1	1	0	33			32	-1.1368
CFHC066	CFHC066	HC	1	1	0	24			30	2.26885
CFHC067	CFHC067	HC	1	1	0	22			32	0.709604
CFHC068	CFHC068	HC	1	1	1	20			30	-0.0460832
CFHC069	CFHC069	HC	1	1	0	23			32	0.0400542
CFHC070	CFHC070	HC	1	1	1	24			30	1.14459
CFHC071	CFHC071	HC	1	1	0	35			30	-1.15704
CFHC072	CFHC072	HC	1	1	0	23			30	0.622563
CFHC075	CFHC075	HC	1	1	1	23			37	-1.0546
CFHC077	CFHC077	HC	1	1	0	25			30	0.0400753
CFHC078	CFHC078	HC	1	1	0	55			32	0.42504
CFHC079	CFHC079	HC	1	1	0	25			31	1.03881
CFHC080	CFHC080	HC	1	1	0	25			31	-0.206196
CFHC081	CFHC081	HC	1	1	0	24			32	0.134649
CFHC082	CFHC082	HC	1	1	0	26			30	-0.422274
CFHC083	CFHC083	HC	1	1	0	25			34	0.341553
CFHC084	CFHC084	HC	1	1	0	25			34	1.44837
CFSCZ001	CFSCZ001	SCZ	1	1	0	34	8	400.2	49	-1.34474
CFSCZ002	CFSCZ002	SCZ	1	1	1	32	8.3	300	32	-0.970062
CFSCZ003	CFSCZ003	SCZ	1	1	0	49	6	225	85	-5.04742
CFSCZ004	CFSCZ004	SCZ	1	1	0	23	9		35	-1.80567
CFSCZ005	CFSCZ005	SCZ	1	1	0	35	6	200	47	-1.88614
CFSCZ006	CFSCZ006	SCZ	1	1	0	23	7	62.5	36	-1.94325
CFSCZ007	CFSCZ007	SCZ	1	1	0	18	0.5	0	100	-7.6698
CFSCZ008	CFSCZ008	SCZ	1	1	0	26	4	0	42	-1.03169
CFSCZ009	CFSCZ009	SCZ	1	1	0	25	5	200	68	-3.15235
CFSCZ010	CFSCZ010	SCZ	1	1	0	56	4.5	150	44	-4.99158
CFSCZ011	CFSCZ011	SCZ	1	1	1	45	22	250	30	-1.4643
CFSCZ012	CFSCZ012	SCZ	1	1	0	52		1157	69	-3.7338
CFSCZ013	CFSCZ013	SCZ	1	1	0	50	3.5	400	43	-1.74514
CFSCZ014	CFSCZ014	SCZ	1	1	1	20	3	480	56	-2.27045
CFSCZ015	CFSCZ015	SCZ	1	1	1	24	7	0	58	-1.16819
CFSCZ016	CFSCZ016	SCZ	1	1	0	38	12	504	71	-1.41947
CFSCZ017	CFSCZ017	SCZ	1	1	0	39	25	75	73	-2.62836
CFSCZ018	CFSCZ018	SCZ	1	1	1	23	3	708.5	51	-2.64809
CFSCZ019	CFSCZ019	SCZ	1	1	0	29	12	688	92	-3.35991
CFSCZ020	CFSCZ020	SCZ	1	1	1	22	2	688	43	-2.43117
CFSCZ021	CFSCZ021	SCZ	1	1	1	37	12.5	125	41	-0.0393622
CFSCZ022	CFSCZ022	SCZ	1	1	0	27	13	75	48	-3.33687
CFSCZ023	CFSCZ023	SCZ	1	1	0	23	4	300	54	-2.48288
CFSCZ024	CFSCZ024	SCZ	1	1	0	17	1	600	44	-3.35369
CFSCZ025	CFSCZ025	SCZ	1	1	0	24	2.1	37.5	51	-1.52391
CFSCZ026	CFSCZ026	SCZ	1	1	0	42	8	200	35	-1.58381
CFSCZ027	CFSCZ027	SCZ	1	1	0	22	5.5		34	-1.58293
CFSCZ029	CFSCZ029	SCZ	1	1	0	32	1.2	680	40	-3.05392
CFSCZ030	CFSCZ030	SCZ	1	1	1	29	8.5	325	76	-0.668078
CFSCZ031	CFSCZ031	SCZ	1	1	0	40	24.4	1025	40	-1.93712
DOPA-SZ004	CFSCZ034	SCZ	1	1	1	26	11	425	47	-0.798395
CFSCZ035	CFSCZ035	SCZ	1	1	0	29	11.5	412.5	58	-1.76082
CFSCZ036	CFSCZ036	SCZ	1	1	1	47	32.25	575	49	-0.949238
CFSCZ037	CFSCZ037	SCZ	1	1	1	21	5	450	39	-0.637324
CFSCZ038	CFSCZ038	SCZ	1	1	1	49	2.5	697.375	84	-1.84245
CFSCZ039	CFSCZ039	SCZ	1	1	1	25	7.25	500	41	-0.640354
DOPA-SZ005	CFSCZ040	SCZ	1	1	0	26	3.5	700.3	40	-1.38262
DOPA-SZ011	CFSCZ041	SCZ	1	1	0	44	11	150	30	0.722538
CFSCZ042	CFSCZ042	SCZ	1	1	1	24	5.1	760.3	43	-1.65249
CFSCZ043	CFSCZ043	SCZ	1	1	0	27	5		48	-0.931503
CFSCZ045	CFSCZ045	SCZ	1	1	0	29	10.2		34	-0.396681
CFSCZ046	CFSCZ046	SCZ	1	1	0	27	27	200	33	-1.24109
CFSCZ047	CFSCZ047	SCZ	1	1	0	43	6.25	200	61	-2.0344
DOPA-SZ010	CFSCZ048	SCZ	1	1	1	21	7.6	716	46	-1.30962
DOPA-SZ012	CFSCZ049	SCZ	1	1	0	53	28.5	150	35	0.28277
CFSCZ050	CFSCZ050	SCZ	1	1	0	36	0.9	520	37	-0.926048
CFSCZ051	CFSCZ051	SCZ	1	1	0	28	4.5	730	39	-1.30599
DOPA-SZ013	CFSCZ053	SCZ	1	1	0	43	31	750	45	-2.8979
CFSCZ054	CFSCZ054	SCZ	1	1	0	21	6.25		70	-1.44627
CFSCZ055	CFSCZ055	SCZ	1	1	0	33	6.1	450	41	-1.31617
CFSCZ056	CFSCZ056	SCZ	0	0	1	22	1.3	600.3	47	-3.48381
DOPA-SZ019	CFSCZ057	SCZ	1	1	0	50		480	40	-0.235105
DOPA-SZ020	CFSCZ058	SCZ	1	1	1	29	5	404.688	72	-3.72644
DOPA-SZ021	CFSCZ059	SCZ	1	1	0	18	2	600	50	-0.126194
CFSCZ060	CFSCZ060	SCZ	1	1	0	27			35	-1.13317
DOPA-SZ022	CFSCZ061	SCZ	1	1	0	46		509.375	31	0.0584098
CFSCZ063	CFSCZ063	SCZ	1	1	1	30	13	275.1	48	-1.00206
CFSCZ064	CFSCZ064	SCZ	1	1	0	29	10	200	43	-2.31092
DOPA-SZ025	CFSCZ065	SCZ	1	1	0	37		100	55	-2.21999
CFSCZ066	CFSCZ066	SCZ	1	1	1	37	6.3		39	-1.91897
DOPA-HC002	DOPA-HC002	HC	0	0	1	56			33	-0.162569
DOPA-HC003	DOPA-HC003	HC	0	0	0	53			34	-2.28861
DOPA-HC004	DOPA-HC004	HC	0	0	0	35			33	-0.914714
DOPA-HC005	DOPA-HC005	HC	0	0	1	54			32	0.302589
DOPA-HC006	DOPA-HC006	HC	0	0	1	48			33	-3.64488
DOPA-HC007	DOPA-HC007	HC	0	0	0	41			31	-0.113433
DOPA-HC008	DOPA-HC008	HC	0	0	0	63			50	-1.4734
DOPA-HC009	DOPA-HC009	HC	0	0	1	49			32	-0.0437841
DOPA-HC010	DOPA-HC010	HC	0	0	1	38			33	0.357139
DOPA-SZ002	DOPA-SZ002	SCZ	0	0	1	23	5.5	500	47	-1.0772
DOPA-SZ003	DOPA-SZ003	SCZ	0	0	1	18	4	375	73	0.468406
DOPA-SZ006	DOPA-SZ006	SCZ	0	0	0	40	29	950	44	-0.842019
DOPA-SZ007	DOPA-SZ007	SCZ	0	0	0	19	10	1000	39	-0.779945
DOPA-SZ008	DOPA-SZ008	SCZ	0	0	1	25	12.5	450	35	-1.73545
DOPA-SZ009	DOPA-SZ009	SCZ	0	0	0	56	4.5	250	45	-5.46598
