# Supplementary material for: Genome‐Wide 5‐Methylcytosine and 5‐Hydroxymethylcytosine Signatures Analysis of Plasma Cell‐Free DNA in Schizophrenia
Source: MedComm (2020). 2025 Jul 30;6(8):e70293. doi: 10.1002/mco2.70293 (PMC12308070; doi:10.1002/mco2.70293)
Supplement: Supplementary file 2 — Supporting Information [file MCO2-6-e70293-s010.xlsx]

## Sheet: tableS2
Table S2. Identifying 954 differentially methylated regions (DMRs) in SCZ versus HC subjects
Window	log2FoldChange(SCZ/HC)	P-value	BH-adjusted P-value	Change	Gene symbol
chr8_42993750_42994250	-0.592822	1.2673e-07	0.532751	Down	NA
chr1_155564500_155565000	0.581393	1.76815e-07	0.532751	Up	DAP3P1
chr16_76829500_76830000	0.534366	2.24702e-06	0.999996	Up	CTD-2336H13.2
chr2_133131250_133131750	-0.815178	2.4233e-06	0.999996	Down	NA
chr21_27320000_27320500	-0.607067	2.52682e-06	0.999996	Down	APP
chr21_27320250_27320750	-0.563624	4.59338e-06	0.999996	Down	APP
chr2_129982250_129982750	0.813057	5.10559e-06	0.999996	Up	NA
chr11_68131500_68132000	0.840226	5.1773e-06	0.999996	Up	LRP5
chr2_236000000_236000500	0.585446	5.4595e-06	0.999996	Up	NA
chr11_72864250_72864750	0.652224	5.79431e-06	0.999996	Up	NA
chr3_107661000_107661500	0.541316	6.49628e-06	0.999996	Up	NA
chr1_108587500_108588000	1.3464	6.82152e-06	0.999996	Up	NA
chr5_58175750_58176250	-0.754662	7.46073e-06	0.999996	Down	NA
chr16_27905750_27906250	0.54135	7.7598e-06	0.999996	Up	GSG1L
chr2_124753000_124753500	0.785795	7.96564e-06	0.999996	Up	NA
chr14_73633750_73634250	0.775919	8.21315e-06	0.999996	Up	PSEN1
chr11_72864500_72865000	0.667259	8.54923e-06	0.999996	Up	NA
chr22_45372500_45373000	0.869462	8.57579e-06	0.999996	Up	PHF21B
chr16_75286500_75287000	0.502278	8.75767e-06	0.999996	Up	BCAR1
chr2_136306250_136306750	0.851017	8.91018e-06	0.999996	Up	R3HDM1
chr20_22578250_22578750	0.58783	1.05261e-05	0.999996	Up	RP4-788L20.3
chr2_224235250_224235750	-0.884898	1.33995e-05	0.999996	Down	NA
chr5_65839250_65839750	-1.01543	1.4232e-05	0.999996	Down	NA
chr12_10126250_10126750	0.858083	1.42716e-05	0.999996	Up	CLEC12A
chr15_93046500_93047000	0.850147	1.45004e-05	0.999996	Up	NA
chr21_27319750_27320250	-0.581648	1.46263e-05	0.999996	Down	APP
chr8_35066750_35067250	1.07375	1.4984e-05	0.999996	Up	NA
chr20_22578000_22578500	0.563676	1.5343e-05	0.999996	Up	RP4-788L20.3
chr1_166032000_166032500	0.555532	1.55166e-05	0.999996	Up	FAM78B
chr5_58175500_58176000	-0.724455	1.56923e-05	0.999996	Down	NA
chr13_75899750_75900250	0.750311	1.58469e-05	0.999996	Up	TBC1D4
chr10_129835500_129836000	0.666983	1.59091e-05	0.999996	Up	PTPRE
chr10_81878250_81878750	-0.731715	1.61719e-05	0.999996	Down	NA
chr17_70563750_70564250	0.632543	1.64334e-05	0.999996	Up	LINC00511
chr9_103679500_103680000	-1.26614	1.64976e-05	0.999996	Down	NA
chr2_75930000_75930500	0.732914	1.80495e-05	0.999996	Up	GCFC2
chr4_73295250_73295750	0.928231	2.03382e-05	0.999996	Up	ADAMTS3
chr14_83759000_83759500	1.04944	2.0776e-05	0.999996	Up	NA
chr2_133131000_133131500	-0.75657	2.13009e-05	0.999996	Down	NA
chr7_31395250_31395750	0.539403	2.15042e-05	0.999996	Up	NA
chr10_132846750_132847250	0.769493	2.15095e-05	0.999996	Up	NA
chr22_32907000_32907500	1.12732	2.19658e-05	0.999996	Up	NA
chr10_84475500_84476000	0.568736	2.20052e-05	0.999996	Up	NRG3
chr3_183009000_183009500	1.05817	2.32042e-05	0.999996	Up	MCF2L2,B3GNT5
chr5_106942000_106942500	0.571347	2.39021e-05	0.999996	Up	EFNA5
chr13_69513000_69513500	0.797065	2.39414e-05	0.999996	Up	NA
chr7_16568000_16568500	0.776982	2.42267e-05	0.999996	Up	LRRC72,SOSTDC1
chr5_14866000_14866500	-1.39859	2.42698e-05	0.999996	Down	ANKH
chr5_75870250_75870750	0.562983	2.42964e-05	0.999996	Up	IQGAP2
chr11_60686000_60686500	-0.672774	2.48119e-05	0.999996	Down	TMEM109,RP11-881M11.4
chr12_31777000_31777500	0.625156	2.65437e-05	0.999996	Up	NA
chr5_916750_917250	-0.585296	2.65698e-05	0.999996	Down	TRIP13
chr11_18100500_18101000	0.58013	2.69671e-05	0.999996	Up	SAAL1
chr1_246917250_246917750	-0.51075	2.71701e-05	0.999996	Down	SCCPDH
chr5_58175250_58175750	-0.730972	2.72539e-05	0.999996	Down	NA
chr3_122602250_122602750	-0.589324	2.73793e-05	0.999996	Down	NA
chr2_69842750_69843250	-0.971875	2.82412e-05	0.999996	Down	AAK1
chr11_68975500_68976000	0.545855	2.83712e-05	0.999996	Up	NA
chr6_148265000_148265500	0.605764	3.07119e-05	0.999996	Up	RP11-307P5.1
chr14_83758750_83759250	1.01661	3.1396e-05	0.999996	Up	NA
chr10_81878000_81878500	-0.71422	3.14216e-05	0.999996	Down	NA
chr17_38009250_38009750	1.00349	3.16879e-05	0.999996	Up	IKZF3
chr13_35594750_35595250	0.642077	3.22375e-05	0.999996	Up	NBEA
chr5_82020500_82021000	0.690774	3.23392e-05	0.999996	Up	NA
chr21_25642750_25643250	1.09966	3.35089e-05	0.999996	Up	NA
chr7_84279000_84279500	-1.13214	3.37202e-05	0.999996	Down	NA
chr9_23946250_23946750	0.529559	3.43656e-05	0.999996	Up	NA
chr13_86590250_86590750	0.768962	3.45307e-05	0.999996	Up	NA
chr1_217080500_217081000	0.859778	3.48316e-05	0.999996	Up	ESRRG
chr2_224235000_224235500	-0.857469	3.48367e-05	0.999996	Down	NA
chr12_102649750_102650250	-0.54502	3.53858e-05	0.999996	Down	NA
chr10_133560500_133561000	0.68633	3.5841e-05	0.999996	Up	NA
chr4_38626750_38627250	-0.607765	3.60906e-05	0.999996	Down	RP11-617D20.1
chr10_10127250_10127750	0.779624	3.60908e-05	0.999996	Up	NA
chr8_63422250_63422750	0.978499	3.65384e-05	0.999996	Up	NKAIN3
chr16_50651250_50651750	0.634505	3.68561e-05	0.999996	Up	NKD1
chr2_101865500_101866000	0.666651	3.81999e-05	0.999996	Up	TBC1D8
chr13_30276750_30277250	0.682594	3.82183e-05	0.999996	Up	NA
chr3_87217750_87218250	0.838297	3.84208e-05	0.999996	Up	NA
chr7_94932750_94933250	0.684517	3.93094e-05	0.999996	Up	PON1
chr5_91466000_91466500	-0.681227	3.99958e-05	0.999996	Down	RP11-348J24.2
chr14_55472000_55472500	-1.18739	4.0237e-05	0.999996	Down	AL160471.6,WDHD1
chr3_106342500_106343000	-0.822065	4.03553e-05	0.999996	Down	NA
chr3_98702250_98702750	-1.11027	4.05585e-05	0.999996	Down	CTD-2021J15.1
chr12_110915750_110916250	0.592537	4.09295e-05	0.999996	Up	FAM216A
chr1_85624750_85625250	-0.686212	4.11797e-05	0.999996	Down	SYDE2
chr2_86167750_86168250	1.08894	4.13433e-05	0.999996	Up	NA
chr16_65448000_65448500	-1.23718	4.13881e-05	0.999996	Down	RP11-256I9.3,LINC00922
chr5_141515500_141516000	-0.77305	4.17112e-05	0.999996	Down	NDFIP1
chr3_106342250_106342750	-0.835586	4.25318e-05	0.999996	Down	NA
chr8_119755000_119755500	-0.542097	4.28359e-05	0.999996	Down	NA
chr3_154171750_154172250	0.711681	4.29409e-05	0.999996	Up	NA
chr8_71135250_71135750	-1.01548	4.33715e-05	0.999996	Down	NCOA2
chr4_124591750_124592250	-0.744815	4.3764e-05	0.999996	Down	RP11-93L9.1
chr14_51194250_51194750	0.895236	4.3983e-05	0.999996	Up	NIN
chr8_15774250_15774750	-0.733714	4.41202e-05	0.999996	Down	NA
chr5_106942250_106942750	0.540541	4.44846e-05	0.999996	Up	EFNA5
chr2_31617250_31617750	0.761855	4.56218e-05	0.999996	Up	XDH
chr10_132847000_132847500	0.75065	4.61146e-05	0.999996	Up	NA
chr4_48032000_48032500	0.942019	4.62532e-05	0.999996	Up	NIPAL1
chr19_23915750_23916250	0.927624	4.63308e-05	0.999996	Up	NA
chr8_3542750_3543250	0.703445	4.65937e-05	0.999996	Up	CSMD1
chr4_14910750_14911250	0.770123	4.66524e-05	0.999996	Up	NA
chr12_31119750_31120250	0.935272	4.9221e-05	0.999996	Up	TSPAN11
chr3_53675750_53676250	0.579005	4.93302e-05	0.999996	Up	CACNA1D
chr18_70867000_70867500	0.649783	4.9388e-05	0.999996	Up	RP11-169F17.1
chr6_148265500_148266000	0.537227	5.00768e-05	0.999996	Up	RP11-307P5.1
chr11_72864000_72864500	0.569556	5.07271e-05	0.999996	Up	NA
chr15_59055250_59055750	0.648286	5.12924e-05	0.999996	Up	NA
chr4_30835750_30836250	0.610448	5.23586e-05	0.999996	Up	PCDH7
chr5_155669000_155669500	0.931672	5.32427e-05	0.999996	Up	SGCD
chr14_55512250_55512750	0.846027	5.34572e-05	0.999996	Up	SOCS4
chr11_77157250_77157750	-0.523825	5.37895e-05	0.999996	Down	PAK1
chr14_84224250_84224750	1.04557	5.38711e-05	0.999996	Up	NA
chr9_127806250_127806750	0.570593	5.54201e-05	0.999996	Up	SCAI
chr19_12059750_12060250	0.501387	5.56762e-05	0.999996	Up	ZNF700,ZNF763,ZNF763,CTD-2006C1.12
chr11_12050500_12051000	-0.727654	5.62768e-05	0.999996	Down	NA
chr8_3543000_3543500	0.650941	5.67064e-05	0.999996	Up	CSMD1
chr16_84431000_84431500	0.550934	5.71635e-05	0.999996	Up	ATP2C2
chr10_75874500_75875000	0.909324	5.85129e-05	0.999996	Up	VCL
chr2_106661250_106661750	0.609831	5.86464e-05	0.999996	Up	NA
chr10_90301250_90301750	0.846975	5.94142e-05	0.999996	Up	RNLS
chr2_9672000_9672500	-0.893746	5.94611e-05	0.999996	Down	snoU13,ADAM17
chr1_88143000_88143500	1.01833	6.02323e-05	0.999996	Up	NA
chr5_18416750_18417250	-0.664496	6.06103e-05	0.999996	Down	NA
chr1_208203000_208203500	0.796175	6.0665e-05	0.999996	Up	PLXNA2
chr5_13646000_13646500	1.1046	6.06898e-05	0.999996	Up	NA
chr4_8519250_8519750	0.593226	6.08303e-05	0.999996	Up	NA
chr17_18205500_18206000	-0.571007	6.12751e-05	0.999996	Down	TOP3A
chr10_79976250_79976750	0.734302	6.30955e-05	0.999996	Up	NA
chr8_15774500_15775000	-0.745188	6.37946e-05	0.999996	Down	NA
chr4_14911000_14911500	0.696762	6.40126e-05	0.999996	Up	NA
chr16_77449500_77450000	-0.627825	6.41527e-05	0.999996	Down	ADAMTS18
chr22_43421000_43421500	0.506483	6.4159e-05	0.999996	Up	NA
chr1_241206000_241206500	0.523438	6.48383e-05	0.999996	Up	RGS7
chr18_73137750_73138250	0.567552	6.49974e-05	0.999996	Up	SMIM21
chr18_8447500_8448000	0.535935	6.52725e-05	0.999996	Up	NA
chr1_15836750_15837250	0.92802	6.55251e-05	0.999996	Up	CASP9
chr5_151934750_151935250	0.687034	6.67185e-05	0.999996	Up	NA
chr14_73270250_73270750	0.602453	6.7713e-05	0.999996	Up	DPF3
chr4_111431000_111431500	0.780475	6.78066e-05	0.999996	Up	ENPEP
chr4_30836000_30836500	0.599409	6.83552e-05	0.999996	Up	PCDH7
chr4_162460750_162461250	1.00048	6.9302e-05	0.999996	Up	FSTL5
chr14_73633500_73634000	0.664662	7.04291e-05	0.999996	Up	PSEN1
chr9_5080250_5080750	0.992192	7.17952e-05	0.999996	Up	AL161450.1,JAK2
chr16_78661750_78662250	-0.650659	7.22909e-05	0.999996	Down	WWOX
chr3_102607250_102607750	1.05518	7.23666e-05	0.999996	Up	NA
chr10_100564250_100564750	0.66802	7.24902e-05	0.999996	Up	HPSE2
chr3_9756500_9757000	-0.672099	7.28316e-05	0.999996	Down	CPNE9
chr11_79508250_79508750	0.876384	7.29767e-05	0.999996	Up	NA
chr7_91337250_91337750	0.961721	7.38448e-05	0.999996	Up	MTERF
chr13_31659750_31660250	0.74315	7.44874e-05	0.999996	Up	WDR95P
chr9_32640500_32641000	0.70904	7.57323e-05	0.999996	Up	RP11-555J4.4
chr10_34720000_34720500	-0.858814	7.63921e-05	0.999996	Down	PARD3
chr5_140774500_140775000	-0.556695	7.77099e-05	0.999996	Down	PCDHGA8,PCDHGA1,PCDHGA2,PCDHGA3,PCDHGB1,PCDHGA4,PCDHGB2,PCDHGA5,PCDHGB3,PCDHGA6,PCDHGA7,PCDHGB4
chr1_241205750_241206250	0.517784	7.82842e-05	0.999996	Up	RGS7
chr14_76702250_76702750	-0.768733	7.86498e-05	0.999996	Down	RP11-361H10.3,GPATCH2L
chr7_108683500_108684000	-0.567856	7.88707e-05	0.999996	Down	NA
chr4_104879500_104880000	-0.595818	8.02523e-05	0.999996	Down	NA
chr7_2767750_2768250	0.55524	8.09048e-05	0.999996	Up	AMZ1,GNA12
chr12_77283500_77284000	0.936746	8.10687e-05	0.999996	Up	NA
chr10_50320000_50320500	0.50282	8.32956e-05	0.999996	Up	VSTM4
chr2_216006750_216007250	-0.72139	8.37629e-05	0.999996	Down	NA
chr11_115425000_115425500	0.657001	8.39347e-05	0.999996	Up	NA
chr2_20103250_20103750	0.629402	8.39696e-05	0.999996	Up	NA
chr6_85762750_85763250	0.756726	8.44333e-05	0.999996	Up	NA
chr10_124328250_124328750	0.523538	8.45899e-05	0.999996	Up	DMBT1
chr13_101887000_101887500	-1.21517	8.52289e-05	0.999996	Down	NALCN
chr11_44430250_44430750	0.674012	8.60955e-05	0.999996	Up	NA
chr11_76311500_76312000	0.680573	8.64714e-05	0.999996	Up	NA
chr11_99640250_99640750	-0.678075	8.73687e-05	0.999996	Down	CNTN5
chr5_91466500_91467000	-0.712173	8.91463e-05	0.999996	Down	RP11-348J24.2
chr11_36111250_36111750	-0.663588	8.97907e-05	0.999996	Down	LDLRAD3
chr18_34801000_34801500	0.903071	9.10695e-05	0.999996	Up	KIAA1328
chr3_10891250_10891750	0.833113	9.1435e-05	0.999996	Up	SLC6A11
chr16_82584000_82584500	1.05925	9.14848e-05	0.999996	Up	NA
chr19_57869750_57870250	0.955457	9.15675e-05	0.999996	Up	ZNF304
chr17_57568500_57569000	0.877938	9.15897e-05	0.999996	Up	RP11-567L7.6
chr15_65657750_65658250	0.620979	9.16588e-05	0.999996	Up	IGDCC3
chr2_44596750_44597250	-0.856842	9.17426e-05	0.999996	Down	CAMKMT
chr5_94847250_94847750	0.773291	9.2149e-05	0.999996	Up	TTC37
chr3_176928500_176929000	0.597752	9.24419e-05	0.999996	Up	NA
chr1_19867250_19867750	-0.586084	9.26304e-05	0.999996	Down	NA
chr5_32496250_32496750	1.00136	9.30917e-05	0.999996	Up	NA
chr7_19181000_19181500	-0.725927	9.32831e-05	0.999996	Down	NA
chr6_155649000_155649500	1.05228	9.40243e-05	0.999996	Up	NA
chr5_91466250_91466750	-0.692361	9.45783e-05	0.999996	Down	RP11-348J24.2
chr5_118774000_118774500	1.07971	9.47405e-05	0.999996	Up	NA
chr12_11869500_11870000	0.828787	9.65334e-05	0.999996	Up	ETV6
chr6_26054000_26054500	-0.506141	9.73236e-05	0.999996	Down	NA
chr12_109821750_109822250	1.0421	9.80217e-05	0.999996	Up	MYO1H
chr8_117665000_117665500	1.03544	9.80315e-05	0.999996	Up	EIF3H
chr3_42012750_42013250	0.505157	9.8341e-05	0.999996	Up	NA
chr16_10894500_10895000	1.12039	9.91062e-05	0.999996	Up	TVP23A
chr12_75509750_75510250	-0.853091	9.91354e-05	0.999996	Down	KCNC2
chr4_69921000_69921500	0.777513	9.91721e-05	0.999996	Up	UGT2B7
chr13_27605250_27605750	-0.523202	9.93368e-05	0.999996	Down	NA
chr4_55528250_55528750	0.568973	9.9951e-05	0.999996	Up	KIT
chr11_129194250_129194750	-0.696649	9.9962e-05	0.999996	Down	NA
chr7_31093000_31093500	0.800965	0.000100055	0.999996	Up	ADCYAP1R1
chr14_74330250_74330750	0.728051	0.000100181	0.999996	Up	PTGR2,RP5-1021I20.4
chr14_51194500_51195000	0.752583	0.000100329	0.999996	Up	NIN
chr14_31955250_31955750	0.752782	0.00010061	0.999996	Up	NA
chr8_35067000_35067500	0.937484	0.000100819	0.999996	Up	NA
chr2_33224250_33224750	0.775735	0.000101204	0.999996	Up	LTBP1
chr18_1011500_1012000	0.967241	0.000101245	0.999996	Up	RP11-78F17.1
chr8_129028750_129029250	0.910681	0.000101455	0.999996	Up	PVT1
chr15_37215500_37216000	0.743325	0.000101745	0.999996	Up	MEIS2
chr16_6250750_6251250	0.583511	0.00010211	0.999996	Up	RP11-420N3.2,RBFOX1
chr1_171735250_171735750	0.946292	0.000102204	0.999996	Up	NA
chr4_84074250_84074750	0.81644	0.000102292	0.999996	Up	NA
chr1_25754250_25754750	0.922901	0.00010235	0.999996	Up	RHCE
chr20_4763750_4764250	0.752535	0.000103807	0.999996	Up	RASSF2
chr9_32640250_32640750	0.765018	0.000104217	0.999996	Up	RP11-555J4.4
chr7_16567750_16568250	0.563865	0.000105236	0.999996	Up	LRRC72,SOSTDC1
chr17_18205250_18205750	-0.578013	0.000105648	0.999996	Down	TOP3A
chr5_162523250_162523750	0.96806	0.000106163	0.999996	Up	RP11-541P9.3
chr19_46080500_46081000	0.539137	0.000106876	0.999996	Up	OPA3
chr6_8302500_8303000	-0.979461	0.000107215	0.999996	Down	NA
chr2_124753250_124753750	0.645808	0.000107252	0.999996	Up	NA
chr10_13242750_13243250	0.727312	0.000107407	0.999996	Up	MCM10
chr2_231970250_231970750	0.603844	0.000107496	0.999996	Up	PSMD1
chr1_117260000_117260500	1.06361	0.000107615	0.999996	Up	NA
chr3_107660750_107661250	0.682899	0.000107979	0.999996	Up	NA
chr3_159787000_159787500	-0.666767	0.000108535	0.999996	Down	IL12A-AS1
chr3_188745500_188746000	-0.998697	0.000108642	0.999996	Down	TPRG1
chr6_134527250_134527750	-0.707177	0.000108741	0.999996	Down	snoU13,SGK1
chr1_188532500_188533000	0.884042	0.000109134	0.999996	Up	NA
chr8_105817250_105817750	0.963813	0.00010927	0.999996	Up	RP11-127H5.1
chr6_46543000_46543500	0.838099	0.000109397	0.999996	Up	CYP39A1
chr13_42637250_42637750	0.520665	0.000109423	0.999996	Up	DGKH
chr10_79976500_79977000	0.62246	0.000109555	0.999996	Up	NA
chr14_75379750_75380250	0.635173	0.000109897	0.999996	Up	RPS6KL1
chr4_10635250_10635750	0.743292	0.00011141	0.999996	Up	CLNK
chr19_57869500_57870000	0.997753	0.000113028	0.999996	Up	ZNF304
chr14_74330000_74330500	0.709231	0.000114059	0.999996	Up	PTGR2,RP5-1021I20.4
chr4_56023000_56023500	-0.525978	0.000114171	0.999996	Down	NA
chr20_44517250_44517750	-0.85958	0.000114214	0.999996	Down	NEURL2
chr15_69132000_69132500	0.59819	0.000114563	0.999996	Up	SPESP1
chr2_919250_919750	-0.640881	0.000115038	0.999996	Down	NA
chr11_79508500_79509000	0.852805	0.000115346	0.999996	Up	NA
chr3_46660000_46660500	-0.530936	0.00011549	0.999996	Down	TDGF1
chr19_36061250_36061750	0.503383	0.00011616	0.999996	Up	NA
chr19_12059500_12060000	0.554899	0.000116226	0.999996	Up	ZNF700,ZNF763,ZNF763,CTD-2006C1.12
chr15_83627000_83627500	0.644177	0.000117154	0.999996	Up	HOMER2,RP11-382A20.5
chr4_14628500_14629000	0.648437	0.000117159	0.999996	Up	LINC00504
chr10_90981000_90981500	-0.912807	0.000117326	0.999996	Down	LIPA
chr13_32768250_32768750	0.634663	0.000117594	0.999996	Up	FRY
chr16_68630500_68631000	0.68232	0.000118535	0.999996	Up	NA
chr2_157574250_157574750	-0.628633	0.000118599	0.999996	Down	NA
chr20_37356500_37357000	-1.0578	0.00011886	0.999996	Down	SLC32A1
chr12_7771500_7772000	-0.664093	0.000119518	0.999996	Down	NA
chr4_77402500_77403000	1.05078	0.000119847	0.999996	Up	SHROOM3
chr2_207041000_207041500	-0.762256	0.000121957	0.999996	Down	GPR1
chr22_34023250_34023750	0.508015	0.000122409	0.999996	Up	LARGE
chr7_22188750_22189250	0.640729	0.00012259	0.999996	Up	RAPGEF5
chr13_46112250_46112750	0.649483	0.000124019	0.999996	Up	FAM194B
chr9_23228000_23228500	0.68481	0.000125199	0.999996	Up	NA
chr14_98528750_98529250	-0.624925	0.000126052	0.999996	Down	NA
chr9_94029250_94029750	0.85381	0.000126375	0.999996	Up	AUH
chr14_65608750_65609250	-0.829693	0.000127167	0.999996	Down	NA
chr2_231970500_231971000	0.573656	0.000127311	0.999996	Up	PSMD1
chr13_84959750_84960250	0.663335	0.000127431	0.999996	Up	NA
chr6_27959000_27959500	-0.832726	0.000127501	0.999996	Down	NA
chr7_34741250_34741750	-1.11513	0.000127663	0.999996	Down	NPSR1,NPSR1-AS1
chr18_38921750_38922250	-1.08792	0.000127772	0.999996	Down	NA
chr12_72474000_72474500	-0.634353	0.000128329	0.999996	Down	TPH2
chr2_229360250_229360750	0.529239	0.000128758	0.999996	Up	AC009410.1
chr14_55472250_55472750	-1.01558	0.000129287	0.999996	Down	AL160471.6,WDHD1
chr2_230591250_230591750	1.08792	0.000129314	0.999996	Up	NA
chr17_42717750_42718250	-0.854777	0.000129608	0.999996	Down	NA
chr6_87187500_87188000	0.638154	0.000130718	0.999996	Up	NA
chr7_140445750_140446250	0.60132	0.000131045	0.999996	Up	BRAF
chr12_9222500_9223000	-1.06681	0.000131192	0.999996	Down	A2M
chr7_151750250_151750750	0.876097	0.000131197	0.999996	Up	GALNT11
chr18_55958500_55959000	0.683871	0.000131631	0.999996	Up	NEDD4L
chr1_108589250_108589750	-0.687525	0.000132167	0.999996	Down	NA
chr11_99640000_99640500	-0.671245	0.000132708	0.999996	Down	CNTN5
chr9_5651750_5652250	-0.5698	0.000133135	0.999996	Down	KIAA1432
chr22_37465000_37465500	0.858968	0.000133951	0.999996	Up	TMPRSS6
chr5_161319000_161319500	-0.624947	0.000134397	0.999996	Down	GABRA1
chr1_183340750_183341250	0.695386	0.000134659	0.999996	Up	NMNAT2
chr15_89018250_89018750	0.644639	0.000135362	0.999996	Up	RP11-97O12.7,MRPS11
chr4_120468500_120469000	0.764892	0.000135842	0.999996	Up	RP11-33B1.1,PDE5A
chr4_48004750_48005250	-0.743302	0.000136639	0.999996	Down	NIPAL1,CNGA1
chr13_84015250_84015750	-0.828058	0.000136896	0.999996	Down	NA
chr14_73633250_73633750	0.637677	0.000137372	0.999996	Up	PSEN1
chr18_34937500_34938000	0.610531	0.000137849	0.999996	Up	CELF4
chr5_143488250_143488750	0.928671	0.000138	0.999996	Up	NA
chr5_13646250_13646750	0.958833	0.000138352	0.999996	Up	NA
chr6_116262500_116263000	0.951506	0.000138841	0.999996	Up	FRK
chr2_159463750_159464250	0.853403	0.000139206	0.999996	Up	PKP4
chr4_48004500_48005000	-0.596247	0.000139935	0.999996	Down	NIPAL1,CNGA1
chr6_24406250_24406750	-0.502783	0.000140596	0.999996	Down	MRS2
chr7_127224750_127225250	-0.506697	0.000141223	0.999996	Down	GCC1
chr3_124110500_124111000	-0.748002	0.000141298	0.999996	Down	KALRN
chr10_100564500_100565000	0.603768	0.000141322	0.999996	Up	HPSE2
chr12_42617750_42618250	0.596064	0.000142369	0.999996	Up	YAF2
chr2_149517500_149518000	-0.677324	0.000142901	0.999996	Down	EPC2
chr12_90167000_90167500	-0.586221	0.000143141	0.999996	Down	NA
chr4_114073000_114073500	-0.647383	0.000143614	0.999996	Down	ANK2
chr13_84144000_84144500	0.996948	0.000143621	0.999996	Up	NA
chr8_122472250_122472750	1.02118	0.000146648	0.999996	Up	NA
chr3_112119750_112120250	-0.729571	0.000147603	0.999996	Down	RP11-231E6.1
chr6_123483750_123484250	0.920758	0.000148371	0.999996	Up	NA
chr18_50575750_50576250	1.05569	0.000148984	0.999996	Up	DCC
chr15_38408500_38409000	0.917309	0.000150156	0.999996	Up	NA
chr8_28984750_28985250	-0.868332	0.000151681	0.999996	Down	CTD-2647L4.1,KIF13B
chr5_143488500_143489000	0.925958	0.000152999	0.999996	Up	NA
chr8_22652500_22653000	-0.53234	0.000153049	0.999996	Down	RP11-459E5.1,PEBP4
chr7_21423250_21423750	0.557029	0.000153189	0.999996	Up	NA
chr17_38791500_38792000	0.701304	0.000153526	0.999996	Up	SMARCE1,KRT222
chr3_1918750_1919250	0.689403	0.00015444	0.999996	Up	NA
chr20_19934250_19934750	-0.619433	0.00015646	0.999996	Down	RIN2
chr3_147414250_147414750	0.556037	0.000157391	0.999996	Up	NA
chr16_57032500_57033000	0.613294	0.000158319	0.999996	Up	NLRC5
chr16_50614500_50615000	-0.712751	0.000158846	0.999996	Down	NKD1
chr8_51556750_51557250	0.671063	0.000160854	0.999996	Up	SNTG1
chr10_102852750_102853250	0.577687	0.000161779	0.999996	Up	TLX1NB
chr12_119292500_119293000	0.706353	0.000162368	0.999996	Up	RP11-357K6.3
chr1_211155250_211155750	0.693875	0.000162704	0.999996	Up	KCNH1
chr3_126576500_126577000	0.578912	0.000163057	0.999996	Up	CHCHD6
chr10_95547250_95547750	-0.760422	0.000163163	0.999996	Down	LGI1
chr13_88434750_88435250	0.511472	0.000163506	0.999996	Up	NA
chr7_137095000_137095500	-0.547218	0.000163774	0.999996	Down	DGKI
chr2_51431750_51432250	-0.661835	0.000163855	0.999996	Down	AC007680.2,AC007682.1
chr17_10313000_10313500	0.573979	0.00016391	0.999996	Up	MYH8,RP11-799N11.1,CTC-297N7.11
chr10_86414500_86415000	0.557095	0.000164101	0.999996	Up	NA
chr19_21770000_21770500	-0.567712	0.000164414	0.999996	Down	RP11-678G14.4,RP11-678G14.3
chr12_19775500_19776000	-0.910521	0.00016571	0.999996	Down	AEBP2
chr1_160513250_160513750	1.09176	0.000166143	0.999996	Up	RP11-528G1.2,CD84
chr17_49552250_49552750	0.738688	0.000166399	0.999996	Up	NA
chr7_49133750_49134250	-0.616332	0.00016667	0.999996	Down	NA
chr6_3537500_3538000	0.552877	0.0001671	0.999996	Up	NA
chr4_168608750_168609250	-1.09873	0.000167379	0.999996	Down	NA
chr1_182483750_182484250	0.530582	0.000167648	0.999996	Up	RGSL1
chr2_181429250_181429750	-1.20116	0.000169379	0.999996	Down	NA
chr7_70383500_70384000	-0.612317	0.000169557	0.999996	Down	NA
chr2_204972250_204972750	0.505217	0.000170399	0.999996	Up	AC009965.2
chr1_83209750_83210250	-1.08711	0.000171	0.999996	Down	NA
chr15_83573250_83573750	0.522426	0.000171479	0.999996	Up	HOMER2
chr18_43327750_43328250	0.89575	0.000171798	0.999996	Up	SLC14A1
chr4_114072750_114073250	-0.638151	0.000172489	0.999996	Down	ANK2
chr10_115268250_115268750	0.503215	0.000172657	0.999996	Up	NA
chr3_78614500_78615000	-0.968057	0.000172732	0.999996	Down	NA
chr7_37229750_37230250	-0.554045	0.00017274	0.999996	Down	ELMO1
chr13_111749000_111749500	0.613872	0.000173458	0.999996	Up	LINC00368
chr17_35392500_35393000	-0.576198	0.000173466	0.999996	Down	CTC-268N12.3,AATF
chr7_19181250_19181750	-0.683871	0.000174221	0.999996	Down	NA
chr10_6500500_6501000	-0.595495	0.000174518	0.999996	Down	PRKCQ
chr13_91046250_91046750	0.919771	0.000175871	0.999996	Up	NA
chr21_42931500_42932000	-0.616712	0.000176472	0.999996	Down	AP001610.9
chr2_182054250_182054750	-0.990114	0.000176607	0.999996	Down	AC104820.2
chr7_102462750_102463250	0.843372	0.000176657	0.999996	Up	FBXL13
chr11_27846000_27846500	0.508176	0.000176925	0.999996	Up	RP11-587D21.4
chr5_135842500_135843000	0.87949	0.00017693	0.999996	Up	RP11-114H21.2
chr2_207041500_207042000	-0.68822	0.000177058	0.999996	Down	GPR1
chr7_21444250_21444750	-1.20933	0.000178192	0.999996	Down	NA
chr3_4948000_4948500	0.553667	0.000178587	0.999996	Up	BHLHE40-AS1
chr22_37569500_37570000	0.607983	0.000179078	0.999996	Up	IL2RB,RP1-151B14.6
chr9_2060250_2060750	0.546505	0.000179827	0.999996	Up	SMARCA2
chr15_56117000_56117500	0.592206	0.000179908	0.999996	Up	NA
chr20_44784250_44784750	0.763731	0.000179931	0.999996	Up	NA
chr16_14562250_14562750	0.617495	0.000180281	0.999996	Up	PARN
chr18_11015250_11015750	0.549236	0.000181186	0.999996	Up	PIEZO2
chr2_106287750_106288250	0.511758	0.000182062	0.999996	Up	NA
chr2_1354250_1354750	0.992923	0.000182112	0.999996	Up	SNTG2
chr8_1376750_1377250	-1.07654	0.000182415	0.999996	Down	NA
chr2_198960000_198960500	0.897014	0.000182498	0.999996	Up	PLCL1
chr9_37969000_37969500	0.606741	0.000183483	0.999996	Up	SHB,RP11-613M10.9
chr16_19487500_19488000	-0.907282	0.000184114	0.999996	Down	TMC5
chr5_18417000_18417500	-0.578675	0.000185257	0.999996	Down	NA
chr9_117484250_117484750	0.521402	0.000185259	0.999996	Up	NA
chr15_59055000_59055500	0.735565	0.000186414	0.999996	Up	NA
chr16_53755750_53756250	0.668099	0.000186582	0.999996	Up	FTO
chr2_100268000_100268500	0.717781	0.000186605	0.999996	Up	AFF3
chr2_18969000_18969500	0.737451	0.000187449	0.999996	Up	AC106053.1
chr14_103325250_103325750	0.73579	0.000187897	0.999996	Up	TRAF3
chr9_94029500_94030000	0.777787	0.000190013	0.999996	Up	AUH
chr10_63467750_63468250	0.781048	0.000190075	0.999996	Up	C10orf107
chr10_95547500_95548000	-0.757976	0.000190402	0.999996	Down	LGI1
chr1_194103000_194103500	0.851467	0.000190594	0.999996	Up	NA
chr8_58680000_58680500	-0.734712	0.000190629	0.999996	Down	RP11-388G22.1
chr20_56533000_56533500	0.71537	0.000190798	0.999996	Up	RP13-379L11.2
chr13_108298000_108298500	0.773161	0.000191955	0.999996	Up	FAM155A
chr13_97889500_97890000	0.693074	0.000192002	0.999996	Up	MBNL2
chr3_190500250_190500750	0.785473	0.000192612	0.999996	Up	NA
chr17_67462750_67463250	0.582679	0.000192743	0.999996	Up	MAP2K6
chr18_36051250_36051750	0.507837	0.000192798	0.999996	Up	NA
chr2_207971250_207971750	-0.53256	0.000192808	0.999996	Down	KLF7
chr16_66542000_66542500	0.776721	0.000193355	0.999996	Up	RP11-403P17.5,TK2
chr12_26671750_26672250	0.919109	0.000193391	0.999996	Up	ITPR2
chr17_51810250_51810750	0.506482	0.000194268	0.999996	Up	NA
chr4_67467750_67468250	-0.789523	0.000194277	0.999996	Down	NA
chr3_78614250_78614750	-0.915827	0.000194454	0.999996	Down	NA
chr8_13892750_13893250	0.810114	0.000195486	0.999996	Up	NA
chr11_82829250_82829750	0.577787	0.000195677	0.999996	Up	NA
chr13_79839250_79839750	1.06975	0.000196509	0.999996	Up	NA
chr3_98702500_98703000	-1.11752	0.000196919	0.999996	Down	CTD-2021J15.1
chr9_132057500_132058000	0.831165	0.000197324	0.999996	Up	NA
chr7_29370750_29371250	0.553392	0.000197684	0.999996	Up	CHN2
chr8_38469750_38470250	0.591832	0.000197733	0.999996	Up	NA
chr20_8818250_8818750	-0.781605	0.000198938	0.999996	Down	PLCB1
chr15_34379750_34380250	-0.756228	0.000199009	0.999996	Down	EMC7
chr4_107566750_107567250	0.860041	0.000200171	0.999996	Up	NA
chr11_109753750_109754250	-0.948071	0.000200293	0.999996	Down	NA
chr17_13161500_13162000	-0.551052	0.000200607	0.999996	Down	NA
chr1_157051750_157052250	0.548958	0.000200944	0.999996	Up	NA
chr9_115457000_115457500	-0.785089	0.000202386	0.999996	Down	INIP
chr8_142034250_142034750	1.01851	0.000202484	0.999996	Up	NA
chr21_17196250_17196750	1.06081	0.000203308	0.999996	Up	USP25
chr10_32174250_32174750	-0.722968	0.000203871	0.999996	Down	ARHGAP12
chr11_78019000_78019500	-0.641287	0.000204515	0.999996	Down	GAB2
chr6_44452750_44453250	0.508473	0.000204853	0.999996	Up	NA
chr18_42156750_42157250	0.636318	0.000205374	0.999996	Up	NA
chr11_112502750_112503250	-0.731083	0.000205626	0.999996	Down	NA
chr18_63603750_63604250	0.599665	0.000205824	0.999996	Up	NA
chr13_37264750_37265250	0.565729	0.000207584	0.999996	Up	SERTM1
chr1_96309750_96310250	0.901236	0.000207783	0.999996	Up	NA
chr2_139173750_139174250	-1.1519	0.000207847	0.999996	Down	NA
chr9_106680500_106681000	0.936266	0.000208346	0.999996	Up	NA
chr4_67467500_67468000	-0.772187	0.000208566	0.999996	Down	NA
chr17_5800500_5801000	0.587927	0.000209089	0.999996	Up	WSCD1
chr2_26810250_26810750	0.502581	0.000209788	0.999996	Up	CIB4
chr8_109308750_109309250	-0.666221	0.000210035	0.999996	Down	EIF3E
chr3_178276000_178276500	0.873768	0.000210824	0.999996	Up	KCNMB2,RP11-385J1.2
chr14_57664000_57664500	-1.0832	0.000211333	0.999996	Down	NA
chr11_8202500_8203000	0.731349	0.000212705	0.999996	Up	NA
chr22_50985250_50985750	0.594692	0.000213376	0.999996	Up	CTA-384D8.31
chr5_22881750_22882250	0.715093	0.000213429	0.999996	Up	NA
chr11_44305500_44306000	0.57807	0.000213502	0.999996	Up	ALX4
chr16_57538000_57538500	0.686053	0.00021398	0.999996	Up	NA
chr11_116597500_116598000	0.706796	0.000214229	0.999996	Up	NA
chr12_18749250_18749750	1.21018	0.000214327	0.999996	Up	PIK3C2G
chr2_162535750_162536250	-0.829519	0.000214327	0.999996	Down	SLC4A10
chr6_45155500_45156000	-0.538279	0.000215189	0.999996	Down	SUPT3H
chr13_32285250_32285750	0.645277	0.000215824	0.999996	Up	NA
chr7_107890250_107890750	0.560157	0.000216455	0.999996	Up	NRCAM
chr17_31563250_31563750	-0.919473	0.000217273	0.999996	Down	ASIC2
chr4_37464750_37465250	0.500359	0.000217621	0.999996	Up	C4orf19
chr6_93389500_93390000	0.634559	0.000217969	0.999996	Up	NA
chr10_97428750_97429250	0.984957	0.000219635	0.999996	Up	TCTN3
chr5_10933500_10934000	-1.21897	0.000219849	0.999996	Down	NA
chr14_74330500_74331000	0.771954	0.000220349	0.999996	Up	PTGR2,RP5-1021I20.4
chr19_33311750_33312250	0.606594	0.00022063	0.999996	Up	TDRD12
chr13_24800500_24801000	0.602391	0.000221134	0.999996	Up	RP11-307N16.6,SPATA13
chr10_15872000_15872500	0.564154	0.00022234	0.999996	Up	FAM188A
chr2_95943000_95943500	0.637772	0.000222864	0.999996	Up	PROM2
chr3_185818750_185819250	-0.864088	0.000223175	0.999996	Down	ETV5
chr17_64937500_64938000	0.607369	0.000223518	0.999996	Up	NA
chr1_25923000_25923500	0.705766	0.000223547	0.999996	Up	NA
chr15_100592250_100592750	0.726205	0.000225837	0.999996	Up	ADAMTS17
chr10_119871000_119871500	0.729199	0.000225922	0.999996	Up	CASC2
chr9_78622750_78623250	0.86911	0.000226042	0.999996	Up	PCSK5
chr19_21383250_21383750	0.530309	0.000226058	0.999996	Up	NA
chr18_77846750_77847250	-0.526511	0.000226225	0.999996	Down	RP11-795F19.5,RBFADN
chr11_65418250_65418750	0.896334	0.000226358	0.999996	Up	SIPA1
chr3_182528000_182528500	0.551438	0.000226375	0.999996	Up	ATP11B
chr12_57420250_57420750	0.561095	0.000227365	0.999996	Up	TAC3
chr16_86992500_86993000	0.636744	0.000228538	0.999996	Up	NA
chr2_37876750_37877250	0.630555	0.000229013	0.999996	Up	CDC42EP3
chr8_14310500_14311000	0.677889	0.000229281	0.999996	Up	SGCZ
chr15_63161250_63161750	0.676138	0.000229323	0.999996	Up	RP11-1069G10.1
chr18_66815500_66816000	-1.3453	0.000229798	0.999996	Down	NA
chr2_155667250_155667750	0.557616	0.000230007	0.999996	Up	KCNJ3
chr16_77449250_77449750	-0.638966	0.000230265	0.999996	Down	ADAMTS18
chr22_18516750_18517250	0.544642	0.000230703	0.999996	Up	XXbac-B476C20.17
chr12_52405000_52405500	0.683889	0.000230751	0.999996	Up	GRASP
chr7_48048250_48048750	1.06849	0.000230925	0.999996	Up	SUN3
chr10_96369250_96369750	0.539069	0.000231287	0.999996	Up	HELLS,RP11-119K6.6
chr6_37762500_37763000	0.557778	0.000231552	0.999996	Up	NA
chr20_8818500_8819000	-0.762327	0.000232442	0.999996	Down	PLCB1
chr7_29888250_29888750	0.836532	0.000232565	0.999996	Up	WIPF3
chr18_6117500_6118000	-1.18539	0.000233163	0.999996	Down	L3MBTL4
chr18_77847000_77847500	-0.515356	0.000234616	0.999996	Down	RP11-795F19.5,RBFADN
chr5_44883750_44884250	0.609367	0.000234644	0.999996	Up	NA
chr6_37315000_37315500	0.873964	0.000235168	0.999996	Up	NA
chr5_115786000_115786500	-0.886277	0.000236007	0.999996	Down	CTB-118N6.3,SEMA6A
chr4_94473750_94474250	0.931632	0.000236372	0.999996	Up	GRID2
chr8_13019750_13020250	-0.926559	0.000236528	0.999996	Down	DLC1
chr2_207670750_207671250	0.851719	0.000237124	0.999996	Up	NA
chr3_21460500_21461000	-0.567572	0.000237599	0.999996	Down	ZNF385D
chr11_24693750_24694250	0.998629	0.000240759	0.999996	Up	LUZP2
chr10_53261500_53262000	-0.554231	0.00024111	0.999996	Down	PRKG1
chr12_118136500_118137000	-0.914818	0.000242538	0.999996	Down	KSR2
chr12_127429250_127429750	-0.701749	0.000243309	0.999996	Down	RP11-575F12.1
chr10_78739750_78740250	0.515387	0.000243461	0.999996	Up	RP11-443A13.5,KCNMA1
chr2_51432000_51432500	-0.646632	0.000243538	0.999996	Down	AC007680.2,AC007682.1
chr3_155756000_155756500	-0.555517	0.000243728	0.999996	Down	KCNAB1
chr12_31120000_31120500	0.807334	0.00024439	0.999996	Up	TSPAN11
chr1_237215750_237216250	0.613888	0.000244667	0.999996	Up	RYR2
chr13_51139750_51140250	-1.01203	0.000244765	0.999996	Down	DLEU1
chr6_135969750_135970250	-0.868061	0.000245872	0.999996	Down	LINC00271
chr10_10127500_10128000	0.595962	0.000246289	0.999996	Up	NA
chr11_95859000_95859500	-0.504166	0.000246302	0.999996	Down	MAML2
chr13_38490750_38491250	1.07001	0.000246946	0.999996	Up	NA
chr10_90980750_90981250	-0.845724	0.000247048	0.999996	Down	LIPA
chr1_58075250_58075750	0.865297	0.000247583	0.999996	Up	DAB1
chr3_73045750_73046250	0.972229	0.000247821	0.999996	Up	PPP4R2,GXYLT2
chr5_149546250_149546750	0.944051	0.000249106	0.999996	Up	CDX1
chr6_78209250_78209750	0.885356	0.000249279	0.999996	Up	NA
chr17_29744500_29745000	0.617927	0.000249508	0.999996	Up	RAB11FIP4
chr16_47761250_47761750	0.532927	0.000249958	0.999996	Up	RP11-523L20.2
chr14_72831500_72832000	0.651969	0.000249982	0.999996	Up	RGS6
chr4_78189000_78189500	0.950713	0.00025069	0.999996	Up	CCNG2
chr17_5158500_5159000	0.770587	0.000252857	0.999996	Up	NA
chr16_11211500_11212000	-0.694094	0.000253241	0.999996	Down	CLEC16A
chr4_147365500_147366000	-0.900944	0.000253487	0.999996	Down	SLC10A7
chr11_122237500_122238000	0.914609	0.000254491	0.999996	Up	RP11-820L6.1
chr5_62006750_62007250	-0.562014	0.000256107	0.999996	Down	NA
chr2_69356000_69356500	0.855316	0.000256363	0.999996	Up	ANTXR1
chr20_45439500_45440000	0.697312	0.00025678	0.999996	Up	AL031055.1
chr1_7917000_7917500	-0.577417	0.000257017	0.999996	Down	NA
chr10_102114500_102115000	0.669649	0.000258277	0.999996	Up	SCD
chr3_68388250_68388750	0.893832	0.00025831	0.999996	Up	FAM19A1
chr16_68445000_68445500	0.730297	0.000258568	0.999996	Up	SMPD3
chr4_23679750_23680250	0.71186	0.000259116	0.999996	Up	RP11-380P13.1
chr4_181883750_181884250	0.551245	0.000260416	0.999996	Up	NA
chr11_67351500_67352000	1.04388	0.000261528	0.999996	Up	GSTP1
chr18_7812750_7813250	-0.712307	0.000261953	0.999996	Down	PTPRM
chr12_31119500_31120000	0.691624	0.00026223	0.999996	Up	TSPAN11
chr7_92291500_92292000	-0.581144	0.000263558	0.999996	Down	CDK6
chr2_233948750_233949250	0.835899	0.000263827	0.999996	Up	INPP5D
chr5_167620500_167621000	0.695276	0.000264004	0.999996	Up	TENM2
chr5_13646500_13647000	0.964902	0.000264019	0.999996	Up	NA
chr1_49037250_49037750	-0.502963	0.000264101	0.999996	Down	AGBL4
chr7_91337000_91337500	0.996237	0.000264225	0.999996	Up	MTERF
chr4_137412500_137413000	0.586491	0.000265	0.999996	Up	NA
chr21_19476750_19477250	1.07106	0.000265092	0.999996	Up	CHODL,AP000998.2
chr6_116262250_116262750	0.890588	0.000265441	0.999996	Up	FRK
chr2_4439250_4439750	-0.895493	0.000265445	0.999996	Down	NA
chr6_108396000_108396500	1.0366	0.00026621	0.999996	Up	OSTM1
chr1_165903000_165903500	0.540129	0.000266281	0.999996	Up	NA
chr16_11220750_11221250	0.608575	0.000266816	0.999996	Up	CLEC16A
chr14_80631500_80632000	-0.651855	0.000266843	0.999996	Down	NA
chr1_196951000_196951500	0.757492	0.00026692	0.999996	Up	CFHR5
chr2_130360500_130361000	0.892678	0.000267432	0.999996	Up	NA
chr5_159757000_159757500	0.585514	0.000267616	0.999996	Up	CCNJL
chr2_129011750_129012250	-0.793703	0.000270017	0.999996	Down	HS6ST1
chr2_133893750_133894250	0.504263	0.00027096	0.999996	Up	NCKAP5
chr1_217080250_217080750	0.814909	0.000271486	0.999996	Up	ESRRG
chr18_58066750_58067250	0.695772	0.000271589	0.999996	Up	NA
chr3_111911750_111912250	0.585717	0.000272522	0.999996	Up	SLC9C1
chr19_44105750_44106250	0.50137	0.000273024	0.999996	Up	SRRM5
chr15_35253000_35253500	0.664811	0.000273367	0.999996	Up	AQR
chr9_72953250_72953750	0.620428	0.000274168	0.999996	Up	SMC5
chr2_107145250_107145750	-0.552663	0.00027442	0.999996	Down	AC108868.5
chr7_28606500_28607000	-0.71627	0.000275744	0.999996	Down	CREB5
chr11_41912500_41913000	-0.588725	0.000276146	0.999996	Down	NA
chr3_111912000_111912500	0.607608	0.000276235	0.999996	Up	SLC9C1
chr8_125138500_125139000	0.629957	0.000276699	0.999996	Up	FER1L6-AS2
chr21_35656500_35657000	0.923104	0.000277734	0.999996	Up	AP000320.7,AP000318.2
chr19_34353000_34353500	0.645744	0.000278451	0.999996	Up	NA
chr13_77462750_77463250	-0.807434	0.000279117	0.999996	Down	NA
chr12_13520000_13520500	0.529619	0.000279188	0.999996	Up	NA
chr10_2265500_2266000	0.670497	0.00027926	0.999996	Up	NA
chr4_184125500_184126000	0.59473	0.000280172	0.999996	Up	WWC2
chr10_24700250_24700750	0.532685	0.000280736	0.999996	Up	KIAA1217
chr2_142081500_142082000	0.610045	0.000280838	0.999996	Up	LRP1B
chr4_14979250_14979750	0.995978	0.000281271	0.999996	Up	CPEB2-AS1
chr18_10747750_10748250	0.881512	0.000281964	0.999996	Up	PIEZO2
chr8_94708750_94709250	0.500641	0.000281987	0.999996	Up	LINC00535
chr10_86414250_86414750	0.537679	0.000282268	0.999996	Up	NA
chr20_11036000_11036500	0.651623	0.000282378	0.999996	Up	NA
chr5_115137250_115137750	0.905258	0.000282452	0.999996	Up	NA
chr15_36282250_36282750	-0.527471	0.000282521	0.999996	Down	RP11-184D12.1
chr8_13011000_13011500	0.510939	0.000282559	0.999996	Up	DLC1
chr14_99484500_99485000	-0.5527	0.000283046	0.999996	Down	NA
chr3_62342500_62343000	-0.558044	0.00028311	0.999996	Down	PTPRG-AS1
chr11_25127500_25128000	0.852175	0.000283613	0.999996	Up	NA
chr8_22850000_22850500	0.60075	0.000283671	0.999996	Up	RP11-875O11.1,RHOBTB2,PEBP4
chr10_86414750_86415250	0.529573	0.000285606	0.999996	Up	NA
chr4_59625250_59625750	0.665454	0.00028611	0.999996	Up	NA
chr9_19491750_19492250	0.560621	0.000286189	0.999996	Up	NA
chr8_87360750_87361250	-0.745985	0.000286274	0.999996	Down	WWP1
chr9_103560000_103560500	-0.602652	0.000286689	0.999996	Down	NA
chr20_4650250_4650750	0.526234	0.000287883	0.999996	Up	NA
chr2_205817000_205817500	-0.549966	0.000289798	0.999996	Down	PARD3B
chr15_69132500_69133000	0.651731	0.000290519	0.999996	Up	SPESP1
chr13_66286500_66287000	0.965944	0.000291143	0.999996	Up	NA
chr2_101865750_101866250	0.698155	0.000291635	0.999996	Up	TBC1D8
chr6_155649250_155649750	0.941858	0.000291943	0.999996	Up	NA
chr9_119334750_119335250	0.526525	0.000292314	0.999996	Up	RP11-67K19.3,ASTN2
chr6_139002000_139002500	-0.655538	0.000292624	0.999996	Down	NHSL1
chr9_103679250_103679750	-1.12254	0.00029271	0.999996	Down	NA
chr8_40494500_40495000	0.709724	0.000294186	0.999996	Up	ZMAT4
chr22_22387000_22387500	0.957061	0.000295691	0.999996	Up	IGLVI-68,PRAMENP
chr2_174244500_174245000	0.712438	0.000296185	0.999996	Up	NA
chr1_40857500_40858000	0.736237	0.000296891	0.999996	Up	SMAP2
chr4_77402750_77403250	1.03115	0.000298011	0.999996	Up	SHROOM3
chr6_110745000_110745500	0.859399	0.000299674	0.999996	Up	NA
chr1_228676750_228677250	0.637074	0.00030001	0.999996	Up	RNF187
chr8_50042250_50042750	-0.691448	0.000300172	0.999996	Down	NA
chr8_13020000_13020500	-0.954823	0.000300607	0.999996	Down	DLC1
chr20_11998750_11999250	0.839766	0.000300745	0.999996	Up	NA
chr10_84986500_84987000	0.965704	0.000301462	0.999996	Up	NA
chr5_117275500_117276000	0.666854	0.000301804	0.999996	Up	CTD-3179P9.1
chr14_57663750_57664250	-0.985116	0.000302151	0.999996	Down	NA
chr4_73149000_73149500	0.800719	0.000304553	0.999996	Up	ADAMTS3
chr8_68934000_68934500	0.609056	0.000305009	0.999996	Up	PREX2
chr10_99571500_99572000	0.616845	0.000305414	0.999996	Up	NA
chr4_162461000_162461500	0.942383	0.000306294	0.999996	Up	FSTL5
chr5_137329500_137330000	0.763041	0.000306565	0.999996	Up	FAM13B
chr5_168206500_168207000	0.633162	0.000308321	0.999996	Up	SLIT3
chr3_188745750_188746250	-0.914863	0.000308432	0.999996	Down	TPRG1
chr6_27959250_27959750	-0.795184	0.00030854	0.999996	Down	NA
chr9_103518250_103518750	-1.07488	0.00030926	0.999996	Down	NA
chr6_51369500_51370000	1.02412	0.000312741	0.999996	Up	NA
chr9_78623000_78623500	0.888164	0.000312857	0.999996	Up	PCSK5
chr19_16065500_16066000	0.943844	0.000314829	0.999996	Up	NA
chr14_55943250_55943750	-0.83975	0.000314985	0.999996	Down	NA
chr20_57886750_57887250	-0.527473	0.000315884	0.999996	Down	EDN3
chr1_16940250_16940750	0.585635	0.000315919	0.999996	Up	NA
chr7_132784750_132785250	0.967876	0.000316006	0.999996	Up	NA
chr17_63823250_63823750	1.03616	0.000317108	0.999996	Up	CEP112
chr7_77914500_77915000	-0.766428	0.000318033	0.999996	Down	MAGI2
chr7_110493250_110493750	0.647763	0.000318313	0.999996	Up	IMMP2L
chr9_104034000_104034500	0.641294	0.000318407	0.999996	Up	LPPR1
chr5_21675500_21676000	-0.626506	0.000319006	0.999996	Down	RP11-804N13.1
chr13_113153500_113154000	-0.529946	0.000319072	0.999996	Down	TUBGCP3
chr7_34741500_34742000	-1.05449	0.000319472	0.999996	Down	NPSR1,NPSR1-AS1
chr16_28181750_28182250	-0.630985	0.000320195	0.999996	Down	XPO6
chr17_32778500_32779000	0.547254	0.000320377	0.999996	Up	NA
chr20_44517000_44517500	-0.707111	0.000320484	0.999996	Down	NEURL2
chr7_93041000_93041500	-0.841328	0.000320513	0.999996	Down	NA
chr11_95846250_95846750	-0.551102	0.000321135	0.999996	Down	MAML2
chr2_64258000_64258500	-0.680203	0.000321369	0.999996	Down	NA
chr9_113193750_113194250	-0.650627	0.000321608	0.999996	Down	SVEP1
chr12_54910750_54911250	-0.621519	0.000321945	0.999996	Down	NCKAP1L
chr12_54349750_54350250	-0.602019	0.000321992	0.999996	Down	HOXC12
chr16_70779750_70780250	-0.581171	0.000322085	0.999996	Down	VAC14
chr8_27131000_27131500	0.669815	0.000322238	0.999996	Up	NA
chr3_126117750_126118250	-0.695621	0.000322372	0.999996	Down	CCDC37
chr4_27241500_27242000	0.657435	0.000323737	0.999996	Up	RP11-415C15.2
chr2_71618500_71619000	0.757405	0.000324306	0.999996	Up	ZNF638
chr11_125994500_125995000	-0.958872	0.000324407	0.999996	Down	NA
chr10_70859000_70859500	-0.646377	0.000325796	0.999996	Down	SRGN
chr5_143665500_143666000	0.620648	0.000325817	0.999996	Up	KCTD16
chr5_125109750_125110250	1.01301	0.000325871	0.999996	Up	NA
chr1_16580500_16581000	-0.671037	0.000325914	0.999996	Down	FBXO42
chr9_89230250_89230750	0.775182	0.000326478	0.999996	Up	NA
chr2_228180500_228181000	-0.850601	0.000327153	0.999996	Down	AC097662.2
chr5_82752000_82752500	-0.505635	0.000328827	0.999996	Down	NA
chr15_84184750_84185250	0.904736	0.000328963	0.999996	Up	SH3GL3
chr2_167368750_167369250	-0.842733	0.000329462	0.999996	Down	NA
chr3_165512000_165512500	0.897751	0.000329971	0.999996	Up	BCHE
chr13_107641500_107642000	-1.10766	0.000330385	0.999996	Down	NA
chr6_46543500_46544000	0.621675	0.000331073	0.999996	Up	CYP39A1
chr3_154559500_154560000	-0.836885	0.000332703	0.999996	Down	RP11-439C8.1
chr5_53042250_53042750	0.976556	0.000332736	0.999996	Up	NA
chr2_139173250_139173750	-0.828292	0.000333234	0.999996	Down	NA
chr21_37064750_37065250	0.738098	0.000333238	0.999996	Up	RUNX1
chr2_69340000_69340500	-0.75899	0.000333251	0.999996	Down	ANTXR1
chr2_68622500_68623000	-1.01579	0.000333376	0.999996	Down	PLEK
chr5_40536000_40536500	-0.983429	0.000333796	0.999996	Down	NA
chr12_90166750_90167250	-0.599563	0.00033391	0.999996	Down	NA
chr2_18968500_18969000	0.692612	0.000334018	0.999996	Up	AC106053.1
chr21_23852250_23852750	0.55575	0.000334136	0.999996	Up	NA
chr12_130068500_130069000	1.01856	0.000334308	0.999996	Up	TMEM132D
chr8_26993750_26994250	-0.748416	0.000335947	0.999996	Down	NA
chr10_78652750_78653250	0.690299	0.000337087	0.999996	Up	RP11-443A13.5,KCNMA1
chr11_11639750_11640250	0.952471	0.000339359	0.999996	Up	GALNT18
chr2_72723750_72724250	-0.968543	0.000339612	0.999996	Down	EXOC6B
chr4_190364500_190365000	0.545282	0.00034005	0.999996	Up	NA
chr12_127429500_127430000	-0.889197	0.000341518	0.999996	Down	RP11-575F12.1
chr4_10610750_10611250	0.784216	0.000342076	0.999996	Up	CLNK
chr2_196635500_196636000	-0.54425	0.000343735	0.999996	Down	DNAH7
chr6_49277500_49278000	-0.667334	0.000344025	0.999996	Down	NA
chr2_149517750_149518250	-0.688391	0.000344254	0.999996	Down	EPC2
chr3_68827750_68828250	-0.995305	0.000344339	0.999996	Down	FAM19A4
chr13_53518000_53518500	-0.7407	0.000344491	0.999996	Down	NA
chr10_71122750_71123250	0.944059	0.000344847	0.999996	Up	HK1
chr5_63063750_63064250	0.675635	0.000345317	0.999996	Up	NA
chr8_15100000_15100500	-0.649103	0.000345468	0.999996	Down	NA
chr3_30287000_30287500	-0.679582	0.000345698	0.999996	Down	NA
chr9_104033750_104034250	0.612589	0.000346219	0.999996	Up	LPPR1
chr20_9574250_9574750	0.897755	0.000346909	0.999996	Up	PAK7
chr2_233440000_233440500	-0.925933	0.000347884	0.999996	Down	EIF4E2
chr16_11370500_11371000	0.575208	0.000349457	0.999996	Up	RMI2
chr19_2638250_2638750	0.626038	0.000349592	0.999996	Up	GNG7
chr7_31194750_31195250	0.728783	0.000349744	0.999996	Up	NA
chr20_19417500_19418000	-0.726234	0.000350053	0.999996	Down	SLC24A3
chr7_54252750_54253250	-0.765523	0.000350103	0.999996	Down	NA
chr16_73239000_73239500	-0.547926	0.000350336	0.999996	Down	NA
chr10_126091000_126091500	0.676713	0.000350573	0.999996	Up	OAT
chr4_89907250_89907750	-0.643782	0.000350945	0.999996	Down	FAM13A
chr7_78072500_78073000	-1.10323	0.000351222	0.999996	Down	MAGI2
chr11_125936750_125937250	0.510946	0.000351304	0.999996	Up	NA
chr1_4406500_4407000	-0.815635	0.000351357	0.999996	Down	NA
chr16_82685500_82686000	0.800277	0.000351893	0.999996	Up	CDH13
chr2_3754250_3754750	0.698156	0.000351982	0.999996	Up	DCDC2C
chr1_6685750_6686250	-0.689674	0.00035219	0.999996	Down	THAP3
chr20_23917000_23917500	0.665884	0.000352594	0.999996	Up	NA
chr19_4543750_4544250	0.624593	0.000352725	0.999996	Up	SEMA6B
chr2_179013500_179014000	0.595558	0.00035323	0.999996	Up	NA
chr12_104697250_104697750	0.647403	0.000354581	0.999996	Up	EID3,TXNRD1
chr4_169522750_169523250	0.508734	0.000354817	0.999996	Up	PALLD
chr10_33405750_33406250	0.529185	0.000355243	0.999996	Up	NA
chr2_166645000_166645500	0.774017	0.000355695	0.999996	Up	GALNT3
chr2_162536000_162536500	-0.775089	0.000355878	0.999996	Down	SLC4A10
chr5_97180750_97181250	-0.954513	0.000356081	0.999996	Down	NA
chr8_52524750_52525250	0.541662	0.000356321	0.999996	Up	PXDNL
chr4_19757500_19758000	-1.02408	0.000357305	0.999996	Down	RP11-608O21.1
chr22_32893250_32893750	1.03464	0.000357905	0.999996	Up	FBXO7
chr7_94932500_94933000	0.738165	0.000358017	0.999996	Up	PON1
chr2_58148500_58149000	0.661427	0.000358026	0.999996	Up	VRK2
chr12_93559000_93559500	0.783958	0.000359441	0.999996	Up	RP11-511B23.2
chr22_50330500_50331000	0.639883	0.000359986	0.999996	Up	NA
chr16_68894500_68895000	0.903775	0.000360094	0.999996	Up	TANGO6
chr3_38393500_38394000	-0.70167	0.000360466	0.999996	Down	XYLB
chr3_43058000_43058500	0.592619	0.000360777	0.999996	Up	FAM198A,KRBOX1
chr13_61817250_61817750	-1.04991	0.000362782	0.999996	Down	NA
chr1_100107250_100107750	0.530843	0.000363023	0.999996	Up	NA
chr10_120594500_120595000	0.654038	0.000363439	0.999996	Up	NA
chr16_23463000_23463500	-0.659505	0.000363866	0.999996	Down	COG7
chr14_97084500_97085000	0.691185	0.000364492	0.999996	Up	NA
chr11_47756750_47757250	0.771901	0.000364635	0.999996	Up	FNBP4
chr8_103366000_103366500	-0.88557	0.000364641	0.999996	Down	UBR5
chr8_121558250_121558750	-0.520405	0.000364719	0.999996	Down	SNTB1
chr20_33403000_33403500	0.795837	0.000365044	0.999996	Up	NCOA6
chr3_147414500_147415000	0.532957	0.000365288	0.999996	Up	NA
chr9_27254250_27254750	0.680481	0.000365941	0.999996	Up	LINC00032
chr1_55357250_55357750	0.74427	0.000367525	0.999996	Up	NA
chr7_67679000_67679500	0.549647	0.00036808	0.999996	Up	RP5-945F2.3
chr1_243808750_243809250	-0.787185	0.000368452	0.999996	Down	AKT3
chr4_178735000_178735500	0.756832	0.000369321	0.999996	Up	RP11-389E17.1,RP11-162G9.1
chr16_77901250_77901750	0.597793	0.00036992	0.999996	Up	VAT1L
chr11_46243000_46243500	0.701795	0.000370272	0.999996	Up	NA
chr14_51194750_51195250	0.707113	0.000370403	0.999996	Up	NIN
chr1_233871750_233872250	0.658725	0.000370637	0.999996	Up	NA
chr3_197760500_197761000	0.516364	0.000371035	0.999996	Up	LMLN
chr12_105067000_105067500	-0.682379	0.00037182	0.999996	Down	CHST11
chr3_157814000_157814500	-0.538684	0.000372061	0.999996	Down	NA
chr12_72473500_72474000	-0.503996	0.000372124	0.999996	Down	TPH2
chr8_123488000_123488500	0.947522	0.000372339	0.999996	Up	NA
chr2_52817500_52818000	0.504122	0.000372967	0.999996	Up	NA
chr10_4153000_4153500	-0.571855	0.000373089	0.999996	Down	NA
chr7_83099500_83100000	0.723128	0.000373724	0.999996	Up	SEMA3E
chr11_10927000_10927500	0.816752	0.000373828	0.999996	Up	ZBED5-AS1
chr9_8722750_8723250	0.501751	0.000375184	0.999996	Up	PTPRD
chr18_71174500_71175000	0.652671	0.000375736	0.999996	Up	NA
chr1_243644750_243645250	0.610309	0.000375837	0.999996	Up	SDCCAG8
chr14_23456000_23456500	0.763483	0.000376023	0.999996	Up	RP11-298I3.4,C14orf93
chr4_139996750_139997250	0.752243	0.000376076	0.999996	Up	ELF2
chr9_133438000_133438500	0.585345	0.000376232	0.999996	Up	NA
chr5_51623750_51624250	0.922045	0.000376434	0.999996	Up	NA
chr15_57988000_57988500	0.571987	0.000377052	0.999996	Up	GCOM1,POLR2M
chr5_168206750_168207250	0.867326	0.000377249	0.999996	Up	SLIT3
chr2_228873000_228873500	-0.614185	0.000377465	0.999996	Down	SPHKAP
chr6_64239000_64239500	-0.590904	0.000380528	0.999996	Down	PTP4A1
chr6_17836750_17837250	-0.675741	0.000381566	0.999996	Down	KIF13A
chr17_37775250_37775750	0.69538	0.000382259	0.999996	Up	NA
chr21_28537250_28537750	0.737754	0.000382408	0.999996	Up	NA
chr2_149517250_149517750	-0.622688	0.000383724	0.999996	Down	EPC2
chr5_112438000_112438500	0.709699	0.000384076	0.999996	Up	MCC
chr11_36111000_36111500	-0.529285	0.000384584	0.999996	Down	LDLRAD3
chr13_109241500_109242000	0.778775	0.000385399	0.999996	Up	NA
chr16_28122500_28123000	0.774842	0.000385775	0.999996	Up	TPRKBP2,XPO6
chr12_58089000_58089500	0.682964	0.000387202	0.999996	Up	OS9,RP11-571M6.7
chr20_16439250_16439750	0.930134	0.000387376	0.999996	Up	KIF16B
chr16_49497250_49497750	-0.557833	0.00038938	0.999996	Down	NA
chr8_69029250_69029750	0.945192	0.000389654	0.999996	Up	PREX2
chr4_48004250_48004750	-0.55374	0.000392043	0.999996	Down	NIPAL1,CNGA1
chr13_101887250_101887750	-1.06967	0.000393745	0.999996	Down	NALCN
chr13_64122250_64122750	0.948977	0.000394357	0.999996	Up	NA
chr1_236546500_236547000	-0.756795	0.000395492	0.999996	Down	EDARADD
chr9_37947250_37947750	0.508896	0.00039746	0.999996	Up	SHB,RP11-613M10.9
chr16_20190750_20191250	0.719667	0.000397793	0.999996	Up	NA
chr12_115607500_115608000	-0.873228	0.000398267	0.999996	Down	NA
chr6_20586250_20586750	-0.720456	0.000399337	0.999996	Down	CDKAL1
chr12_10126000_10126500	0.634267	0.000400006	0.999996	Up	CLEC12A
chr14_66888250_66888750	0.651479	0.000400214	0.999996	Up	RP11-72M17.1
chr10_53261250_53261750	-0.564038	0.000400758	0.999996	Down	PRKG1
chr10_77442250_77442750	0.567638	0.000401201	0.999996	Up	C10orf11
chr14_55225250_55225750	0.558175	0.000401376	0.999996	Up	SAMD4A
chr7_69990250_69990750	0.568639	0.000401386	0.999996	Up	AUTS2
chr1_105740750_105741250	0.73745	0.000401892	0.999996	Up	NA
chr14_84585000_84585500	0.941399	0.000402252	0.999996	Up	NA
chr11_103871000_103871500	0.526377	0.000403491	0.999996	Up	PDGFD
chr17_47076250_47076750	0.984119	0.000404585	0.999996	Up	IGF2BP1
chr15_92276500_92277000	0.780653	0.000405367	0.999996	Up	NA
chr18_2098750_2099250	0.567989	0.000405667	0.999996	Up	RP11-161I6.2
chr9_3296500_3297000	0.73295	0.000405812	0.999996	Up	RFX3
chr5_43402000_43402500	0.828018	0.000405947	0.999996	Up	CCL28
chr2_27305250_27305750	0.566936	0.000406187	0.999996	Up	EMILIN1
chr1_36745250_36745750	0.526281	0.000407601	0.999996	Up	THRAP3
chr12_117689750_117690250	0.625636	0.00040794	0.999996	Up	NOS1
chr16_56445250_56445750	-0.647241	0.000408641	0.999996	Down	RP11-413H22.2,AMFR
chr3_21719500_21720000	0.610722	0.000409173	0.999996	Up	ZNF385D
chr2_134544750_134545250	1.04784	0.000409491	0.999996	Up	NA
chr4_189916000_189916500	0.622997	0.000410413	0.999996	Up	RP11-818C3.1
chr17_74952000_74952500	0.58426	0.000412046	0.999996	Up	RP11-87G24.3
chr5_143488750_143489250	0.861512	0.000412455	0.999996	Up	NA
chr9_99575250_99575750	0.634845	0.000412575	0.999996	Up	NA
chr18_62843500_62844000	0.603271	0.00041289	0.999996	Up	NA
chr20_17408000_17408500	0.988024	0.00041308	0.999996	Up	PCSK2
chr5_139072250_139072750	0.525614	0.000413667	0.999996	Up	CTB-35F21.1
chr2_57198000_57198500	-0.788399	0.000413679	0.999996	Down	NA
chr7_29369500_29370000	0.693774	0.000413925	0.999996	Up	CHN2
chr3_41257750_41258250	0.839202	0.00041486	0.999996	Up	CTNNB1
chr3_47438750_47439250	0.563784	0.000414942	0.999996	Up	PTPN23
chr1_46233500_46234000	0.504084	0.000415577	0.999996	Up	NA
chr14_93067000_93067500	0.584308	0.00041573	0.999996	Up	RIN3
chr11_12398000_12398500	0.673889	0.000415844	0.999996	Up	NA
chr3_177061500_177062000	0.593136	0.000416281	0.999996	Up	RP11-706D8.3
chr15_84377750_84378250	0.508377	0.000416647	0.999996	Up	ADAMTSL3
chr19_37425500_37426000	0.634269	0.0004169	0.999996	Up	ZNF568
chr9_90392000_90392500	0.808836	0.000416956	0.999996	Up	CTSL3P
chr3_65543750_65544250	0.631235	0.000417013	0.999996	Up	MAGI1
chr11_68131750_68132250	0.644264	0.000417023	0.999996	Up	LRP5
chr2_157129250_157129750	0.884487	0.000417061	0.999996	Up	NA
chr8_38568500_38569000	0.581343	0.000417311	0.999996	Up	NA
chr4_169523000_169523500	0.551085	0.000417313	0.999996	Up	PALLD
chr5_10933250_10933750	-1.1103	0.000417929	0.999996	Down	NA
chr21_26669000_26669500	-0.706598	0.000417944	0.999996	Down	AP000233.4
chr5_108380250_108380750	0.915714	0.000420127	0.999996	Up	FER
chr5_14004750_14005250	-0.551516	0.000420806	0.999996	Down	NA
chr12_91021500_91022000	0.817034	0.000421729	0.999996	Up	NA
chr17_12130250_12130750	-0.572581	0.000422028	0.999996	Down	NA
chr1_242325750_242326250	-0.776049	0.000422053	0.999996	Down	PLD5,RP11-561I11.4
chr1_108589500_108590000	-0.592137	0.00042218	0.999996	Down	NA
chr17_47625750_47626250	0.572919	0.000422254	0.999996	Up	RP5-1029K10.2,RP5-1029K10.4
chr7_125895000_125895500	-0.73899	0.000423121	0.999996	Down	NA
chr4_19194000_19194500	0.966631	0.000423842	0.999996	Up	RP11-3J1.1
chr9_111958000_111958500	0.753143	0.000424816	0.999996	Up	RNU6-984P,EPB41L4B
chr2_69266500_69267000	-0.561603	0.000425487	0.999996	Down	ANTXR1
chr20_60398750_60399250	1.13058	0.000425593	0.999996	Up	CDH4
chr4_181883500_181884000	0.546876	0.000425639	0.999996	Up	NA
chr4_38750750_38751250	0.87407	0.000425749	0.999996	Up	NA
chr6_144789000_144789500	0.962581	0.000426437	0.999996	Up	UTRN
chr6_92519750_92520250	-0.662645	0.000426501	0.999996	Down	NA
chr10_85981000_85981500	0.774909	0.000426603	0.999996	Up	LRIT2
chr9_104296500_104297000	0.931492	0.000427268	0.999996	Up	RNF20
chr4_128664500_128665000	0.601029	0.000427289	0.999996	Up	SLC25A31
chr1_100602500_100603000	-0.504549	0.000427911	0.999996	Down	TRMT13
chr11_8202750_8203250	0.699582	0.000429277	0.999996	Up	NA
chr5_169123750_169124250	-0.682247	0.000429432	0.999996	Down	DOCK2
chr21_26669250_26669750	-0.745292	0.0004295	0.999996	Down	AP000233.4
chr5_125055000_125055500	0.875504	0.000429945	0.999996	Up	NA
chr6_89302750_89303250	1.05238	0.000430364	0.999996	Up	NA
chr16_84189500_84190000	-0.582546	0.000431072	0.999996	Down	DNAAF1
chr13_32285500_32286000	0.596413	0.000431509	0.999996	Up	NA
chr17_3250000_3250500	0.760885	0.00043335	0.999996	Up	RP11-64J4.2
chr1_12481250_12481750	0.781291	0.000435405	0.999996	Up	VPS13D
chr1_113725250_113725750	0.617124	0.000435582	0.999996	Up	NA
chr7_132275000_132275500	-0.771995	0.000436399	0.999996	Down	PLXNA4
chr7_3101750_3102250	-0.969646	0.000436487	0.999996	Down	NA
chr10_32174500_32175000	-0.682463	0.000437251	0.999996	Down	ARHGAP12
chr3_12626750_12627250	0.574689	0.000437419	0.999996	Up	RAF1
chr7_24227250_24227750	0.732987	0.000437672	0.999996	Up	NA
chr2_9545000_9545500	-0.946429	0.00043928	0.999996	Down	ITGB1BP1,ASAP2
chr12_72473750_72474250	-0.527139	0.000440101	0.999996	Down	TPH2
chr6_1179000_1179500	0.605551	0.000440694	0.999996	Up	NA
chr6_153614750_153615250	-0.74319	0.000441411	0.999996	Down	AL590867.1
chr8_111146000_111146500	-0.585432	0.000441762	0.999996	Down	NA
chr1_223408250_223408750	-0.735054	0.000441888	0.999996	Down	SUSD4
chr13_73170000_73170500	-0.568973	0.000443596	0.999996	Down	NA
chr7_12346500_12347000	0.899588	0.00044367	0.999996	Up	NA
chr20_21917000_21917500	0.536043	0.000444424	0.999996	Up	NA
chr1_199948000_199948500	0.749918	0.000445603	0.999996	Up	NA
chr20_31874250_31874750	-0.93575	0.00044568	0.999996	Down	BPIFB1
chr17_66893000_66893500	-0.652831	0.00044864	0.999996	Down	ABCA8
chr8_2946500_2947000	0.541149	0.000448673	0.999996	Up	CSMD1
chr15_56462250_56462750	-0.966765	0.000448713	0.999996	Down	RFX7
chr7_126686750_126687250	0.734712	0.000449451	0.999996	Up	GRM8
chr5_124473750_124474250	0.608431	0.000449942	0.999996	Up	RP11-508M8.1
chr15_37910500_37911000	0.854138	0.000450111	0.999996	Up	NA
chr20_35812000_35812500	-0.530601	0.00045061	0.999996	Down	RPN2
chr20_19169500_19170000	0.560546	0.000452659	0.999996	Up	NA
chr11_79508000_79508500	0.708785	0.000453655	0.999996	Up	NA
chr2_170836250_170836750	-0.633697	0.000453892	0.999996	Down	UBR3
chr4_38751000_38751500	0.726773	0.000454176	0.999996	Up	NA
chr3_151152250_151152750	-0.986811	0.000454422	0.999996	Down	IGSF10,MED12L
chr12_101213750_101214250	-0.555143	0.000455048	0.999996	Down	ANO4
chr1_19867000_19867500	-0.552609	0.000456298	0.999996	Down	NA
chr2_27876250_27876750	0.926444	0.000456587	0.999996	Up	SUPT7L
chr6_146875500_146876000	0.763974	0.00045707	0.999996	Up	RAB32
chr7_38406750_38407250	0.816605	0.000457311	0.999996	Up	TRGV1
chr3_193108500_193109000	-0.74291	0.000457359	0.999996	Down	NA
chr10_75713750_75714250	0.529183	0.000457376	0.999996	Up	NA
chr15_91872750_91873250	0.756146	0.000458193	0.999996	Up	NA
chr17_16183750_16184250	0.678347	0.000458704	0.999996	Up	PIGL
chr3_148983500_148984000	0.621497	0.000459374	0.999996	Up	CPHL1P
chr15_76266500_76267000	0.510335	0.000459578	0.999996	Up	NRG4
chr10_10127000_10127500	0.946641	0.000459698	0.999996	Up	NA
chr8_144156250_144156750	-0.606297	0.000460522	0.999996	Down	NA
chr12_69230250_69230750	-0.589192	0.000460647	0.999996	Down	MDM2
chr13_40363750_40364250	0.51779	0.000462083	0.999996	Up	COG6
chr5_71010750_71011250	-0.73799	0.000462095	0.999996	Down	NA
chr10_112209250_112209750	-0.773256	0.000462395	0.999996	Down	RP11-525A16.4
chr4_55316750_55317250	0.96694	0.000462779	0.999996	Up	NA
chr4_184125250_184125750	0.561124	0.000462917	0.999996	Up	WWC2
chr8_71134750_71135250	-0.874351	0.000463966	0.999996	Down	NCOA2
chr5_158787000_158787500	0.500917	0.000464622	0.999996	Up	AC008697.1
chr14_28069000_28069500	0.773872	0.000465002	0.999996	Up	CTD-3006G17.2
chr2_216007000_216007500	-0.507512	0.000465066	0.999996	Down	NA
chr16_50651500_50652000	0.583167	0.000465575	0.999996	Up	NKD1
chr2_133893500_133894000	0.515551	0.000466054	0.999996	Up	NCKAP5
chr11_33423250_33423750	0.660633	0.000466387	0.999996	Up	NA
chr1_112689750_112690250	0.558058	0.000467723	0.999996	Up	NA
chr3_110643500_110644000	-0.591754	0.000468023	0.999996	Down	PVRL3-AS1
chr4_94343750_94344250	-0.657937	0.000468394	0.999996	Down	GRID2
chr12_13255500_13256000	-0.694859	0.00046867	0.999996	Down	KIAA1467,GSG1
chr10_12715250_12715750	0.648042	0.00046969	0.999996	Up	CAMK1D
chr11_78591750_78592250	0.711841	0.000469854	0.999996	Up	TENM4
chr6_127957750_127958250	-0.851452	0.000472074	0.999996	Down	NA
chr2_230397500_230398000	-0.835372	0.000472201	0.999996	Down	DNER
chr2_177748250_177748750	0.661645	0.000473354	0.999996	Up	NA
chr18_25817500_25818000	0.660156	0.000474069	0.999996	Up	NA
chr11_117487500_117488000	0.723594	0.000475359	0.999996	Up	DSCAML1
chr2_212444250_212444750	0.728967	0.000475465	0.999996	Up	ERBB4
chr1_15109500_15110000	0.983543	0.000475539	0.999996	Up	KAZN
chr16_57659500_57660000	0.551788	0.000475834	0.999996	Up	RP11-405F3.5,GPR56
chr7_105411750_105412250	-0.746944	0.00047592	0.999996	Down	ATXN7L1
chr7_118612500_118613000	-0.590014	0.000477216	0.999996	Down	NA
chr14_54774750_54775250	0.583554	0.000477411	0.999996	Up	NA
chr2_72218500_72219000	0.796379	0.000478237	0.999996	Up	NA
chr12_97415250_97415750	0.668856	0.000478761	0.999996	Up	RP11-541G9.1
chr15_39204000_39204500	0.56371	0.000478778	0.999996	Up	RP11-624L4.1
chr8_40340500_40341000	0.887821	0.000478801	0.999996	Up	NA
chr2_4269500_4270000	0.598568	0.000479151	0.999996	Up	NA
chr10_52329500_52330000	0.801252	0.000480879	0.999996	Up	SGMS1
chr18_744000_744500	0.59744	0.000481169	0.999996	Up	YES1
chr4_121301500_121302000	0.533062	0.000481624	0.999996	Up	RP11-679C8.2
chr11_101490250_101490750	0.698839	0.000482169	0.999996	Up	TRPC6
chr7_93040750_93041250	-0.857002	0.000482223	0.999996	Down	NA
chr1_163670750_163671250	1.0786	0.000483027	0.999996	Up	NA
chr5_73277000_73277500	0.509801	0.000483263	0.999996	Up	NA
chr17_47431750_47432250	0.50523	0.000483746	0.999996	Up	ZNF652
chr19_21382750_21383250	0.501788	0.000483951	0.999996	Up	NA
chr7_110493000_110493500	0.602219	0.00048552	0.999996	Up	IMMP2L
chr6_74821500_74822000	-0.703012	0.000485538	0.999996	Down	RP11-554D15.1
chr4_170355000_170355500	0.559353	0.000487142	0.999996	Up	NEK1
chr1_192418250_192418750	0.992405	0.000487204	0.999996	Up	NA
chr3_68089750_68090250	0.821471	0.000487249	0.999996	Up	FAM19A1
chr17_41140750_41141250	0.607389	0.000488746	0.999996	Up	RUNDC1
chr18_67512000_67512500	0.805531	0.000489315	0.999996	Up	CD226,DOK6
chr5_3389500_3390000	-0.763371	0.000489957	0.999996	Down	NA
chr20_44018750_44019250	-0.946395	0.000490149	0.999996	Down	SYS1-DBNDD2,TP53TG5
chr13_64122000_64122500	0.928446	0.000491274	0.999996	Up	NA
chr9_77624250_77624750	-0.585555	0.000491817	0.999996	Down	C9orf41,RP11-197P3.5
chr8_88556500_88557000	-0.539832	0.000491995	0.999996	Down	AF121898.3,CNBD1
chr4_73148750_73149250	0.813397	0.000492518	0.999996	Up	ADAMTS3
chr1_99825750_99826250	0.784303	0.000493558	0.999996	Up	NA
chr4_117050000_117050500	1.02482	0.000493815	0.999996	Up	RP11-659O3.1
chr1_63581250_63581750	0.748021	0.000494852	0.999996	Up	NA
chr12_13096000_13096500	0.771369	0.000495552	0.999996	Up	GPRC5D,RP11-392P7.6
chr3_22007500_22008000	0.66022	0.000496487	0.999996	Up	ZNF385D,ZNF385D-AS2
chr7_25408000_25408500	-0.992969	0.000496684	0.999996	Down	NA
chr3_169619250_169619750	0.865168	0.000496792	0.999996	Up	NA
chr3_45932750_45933250	1.00904	0.000497579	0.999996	Up	CCR9,LZTFL1
chr6_153421750_153422250	0.662833	0.000498106	0.999996	Up	RGS17
chr4_154822000_154822500	0.810327	0.000498648	0.999996	Up	NA
chr11_27846250_27846750	0.518366	0.000499264	0.999996	Up	RP11-587D21.4
