# Supplementary material for: Genome‐Wide 5‐Methylcytosine and 5‐Hydroxymethylcytosine Signatures Analysis of Plasma Cell‐Free DNA in Schizophrenia
Source: MedComm (2020). 2025 Jul 30;6(8):e70293. doi: 10.1002/mco2.70293 (PMC12308070; doi:10.1002/mco2.70293)
Supplement: Supplementary file 3 — Supporting Information [file MCO2-6-e70293-s005.xlsx]

## Sheet: tableS3
Table S3. Identifying 1474 differentially hydroxymethylation regions (DhMRs) in SCZ versus HC subjects
Window	log2FoldChange(SCZ/HC)	P-value	BH-adjusted P-value	Change	Gene symbol
chr4_147224500_147225000	-0.759718	8.78567e-08	0.621202	Down	SLC10A7
chr18_20084500_20085000	-0.911606	3.47795e-07	0.999999	Down	NA
chr3_173295250_173295750	-1.47403	1.12333e-06	0.999999	Down	NLGN1
chr2_236061250_236061750	-1.39116	1.23035e-06	0.999999	Down	NA
chr12_71783750_71784250	-0.875808	1.61224e-06	0.999999	Down	TSPAN8
chr1_237309000_237309500	-1.51103	1.85796e-06	0.999999	Down	RYR2
chr16_71427000_71427500	-1.11851	1.88185e-06	0.999999	Down	NA
chr1_183967750_183968250	-1.06059	2.11779e-06	0.999999	Down	COLGALT2
chr8_21913250_21913750	0.574595	2.2398e-06	0.999999	Up	DMTN
chr11_104550750_104551250	-0.685966	2.7259e-06	0.999999	Down	NA
chr2_152709500_152710000	-1.066	3.12176e-06	0.999999	Down	CACNB4
chr13_22454500_22455000	-1.32728	3.74794e-06	0.999999	Down	NA
chr7_144572500_144573000	-0.846043	4.43741e-06	0.999999	Down	NA
chr5_127141750_127142250	-0.56114	4.51839e-06	0.999999	Down	CTC-228N24.1
chr8_111134000_111134500	-1.05192	4.78269e-06	0.999999	Down	NA
chr18_20084750_20085250	-0.782844	5.18963e-06	0.999999	Down	NA
chr1_163141750_163142250	-0.832924	6.27321e-06	0.999999	Down	RP11-267N12.1,RGS5
chr7_83632250_83632750	-1.23836	7.32715e-06	0.999999	Down	SEMA3A
chr13_60066750_60067250	-0.621046	7.43903e-06	0.999999	Down	NA
chr6_121940500_121941000	-0.748859	7.60984e-06	0.999999	Down	NA
chr21_21560000_21560500	-1.29818	7.80732e-06	0.999999	Down	NA
chr2_122646500_122647000	0.863266	8.0061e-06	0.999999	Up	NA
chr6_19488500_19489000	-1.33261	8.95703e-06	0.999999	Down	NA
chr10_64299500_64300000	-0.815864	9.25949e-06	0.999999	Down	ZNF365
chr18_35588750_35589250	-1.02174	9.39061e-06	0.999999	Down	NA
chr1_87061250_87061750	-0.967943	9.5644e-06	0.999999	Down	RP4-651E10.4
chr7_71892250_71892750	-1.30668	9.93937e-06	0.999999	Down	CALN1
chr8_133302500_133303000	-1.29755	1.1031e-05	0.999999	Down	KCNQ3
chr2_204698750_204699250	-0.810858	1.16972e-05	0.999999	Down	NA
chr10_130541500_130542000	-1.06946	1.18649e-05	0.999999	Down	NA
chr5_38287250_38287750	-1.38687	1.1918e-05	0.999999	Down	EGFLAM-AS4,EGFLAM
chr18_35589000_35589500	-0.805687	1.34435e-05	0.999999	Down	NA
chr5_16724750_16725250	-0.549995	1.36316e-05	0.999999	Down	MYO10
chr1_160592500_160593000	-0.526815	1.37792e-05	0.999999	Down	SLAMF1
chr8_54443750_54444250	-1.28672	1.42254e-05	0.999999	Down	NA
chr3_185976000_185976500	-0.533705	1.43611e-05	0.999999	Down	DGKG
chr4_104226750_104227250	-1.40092	1.47693e-05	0.999999	Down	RP11-328K4.1
chr9_80794000_80794500	-0.561076	1.4887e-05	0.999999	Down	RP11-336N8.2
chr18_24286000_24286500	-0.709252	1.49847e-05	0.999999	Down	AQP4-AS1
chr20_39315000_39315500	-0.83849	1.526e-05	0.999999	Down	MAFB
chr8_109350250_109350750	-0.937603	1.54628e-05	0.999999	Down	EIF3E
chr7_19996750_19997250	-0.777519	1.57932e-05	0.999999	Down	AC005062.2
chr9_118767750_118768250	0.621182	1.61305e-05	0.999999	Up	NA
chr5_82864000_82864500	-0.910252	1.6318e-05	0.999999	Down	VCAN,VCAN-AS1
chr15_80610500_80611000	-0.875459	1.68909e-05	0.999999	Down	LINC00927
chr21_36085000_36085500	-0.824424	1.8803e-05	0.999999	Down	CLIC6
chr21_24157750_24158250	0.874814	1.92078e-05	0.999999	Up	NA
chr6_148299750_148300250	-1.16328	1.94129e-05	0.999999	Down	NA
chr1_49099250_49099750	-1.19015	1.97731e-05	0.999999	Down	AGBL4
chr8_111133750_111134250	-1.20517	2.02243e-05	0.999999	Down	NA
chr6_154194750_154195250	-1.17428	2.03073e-05	0.999999	Down	NA
chr6_154194500_154195000	-1.1476	2.09609e-05	0.999999	Down	NA
chr4_20747000_20747500	-1.01563	2.11323e-05	0.999999	Down	PACRGL,KCNIP4
chr17_6476000_6476500	0.510841	2.12961e-05	0.999999	Up	NA
chr4_57639250_57639750	-0.558375	2.18254e-05	0.999999	Down	NA
chr8_109113500_109114000	-1.18842	2.20762e-05	0.999999	Down	NA
chr1_86715250_86715750	0.542912	2.31955e-05	0.999999	Up	NA
chr6_165712500_165713000	-1.25776	2.32913e-05	0.999999	Down	C6orf118
chr21_38421750_38422250	-0.613189	2.33815e-05	0.999999	Down	NA
chr9_4340000_4340500	-0.673103	2.34585e-05	0.999999	Down	GLIS3
chr2_165077500_165078000	-1.11568	2.42585e-05	0.999999	Down	AC092684.1
chr7_123268250_123268750	-0.899973	2.52009e-05	0.999999	Down	ASB15
chr12_30984500_30985000	-0.96218	2.55571e-05	0.999999	Down	NA
chr15_66898750_66899250	0.648028	2.5721e-05	0.999999	Up	RP11-321F6.1
chr16_73857000_73857500	-1.08488	2.60107e-05	0.999999	Down	NA
chr12_52928250_52928750	-0.53457	2.63765e-05	0.999999	Down	NA
chr14_99679500_99680000	-0.808247	2.81197e-05	0.999999	Down	BCL11B
chr2_177293000_177293500	-1.04077	2.81246e-05	0.999999	Down	NA
chr5_85868250_85868750	-1.16349	2.83055e-05	0.999999	Down	NA
chr8_129860750_129861250	-1.18184	2.8355e-05	0.999999	Down	NA
chr13_23246000_23246500	-1.0713	2.87031e-05	0.999999	Down	NA
chr11_91267500_91268000	-1.38922	2.97371e-05	0.999999	Down	NA
chr5_179118000_179118500	0.625317	2.98642e-05	0.999999	Up	CANX,HMGB3P22
chr13_98180000_98180500	-0.884061	3.02994e-05	0.999999	Down	NA
chr7_17805000_17805500	-0.516816	3.0751e-05	0.999999	Down	NA
chr4_125079500_125080000	-1.09365	3.08001e-05	0.999999	Down	CTD-2325B11.1
chr8_20038000_20038500	-0.835222	3.24874e-05	0.999999	Down	SLC18A1
chr2_122739250_122739750	-0.839039	3.26198e-05	0.999999	Down	NA
chr2_175631750_175632250	-0.557162	3.2948e-05	0.999999	Down	AC018890.6
chr9_4339750_4340250	-0.775717	3.33366e-05	0.999999	Down	GLIS3
chr15_77536250_77536750	-0.504231	3.35965e-05	0.999999	Down	PEAK1
chr7_119962250_119962750	-1.35673	3.36793e-05	0.999999	Down	KCND2
chr10_132910000_132910500	-0.935509	3.42551e-05	0.999999	Down	TCERG1L
chr1_83205500_83206000	-1.06808	3.54035e-05	0.999999	Down	NA
chr9_121861000_121861500	-1.4057	3.58321e-05	0.999999	Down	NA
chr14_33696750_33697250	-1.00478	3.60066e-05	0.999999	Down	NPAS3
chr9_126777750_126778250	-0.611085	3.66843e-05	0.999999	Down	LHX2
chr18_49044250_49044750	-1.31333	3.69034e-05	0.999999	Down	RP11-267C16.1
chr1_163142000_163142500	-0.94856	3.74202e-05	0.999999	Down	RP11-267N12.1,RGS5
chr3_185032750_185033250	-0.740531	3.81599e-05	0.999999	Down	MAP3K13
chr6_106088750_106089250	-1.08211	3.96461e-05	0.999999	Down	NA
chr13_108797500_108798000	-1.17388	3.97366e-05	0.999999	Down	NA
chr4_87587750_87588250	-0.544874	4.01255e-05	0.999999	Down	PTPN13
chr2_38460500_38461000	-0.523037	4.01785e-05	0.999999	Down	AC009229.5
chr2_31086750_31087250	0.895058	4.027e-05	0.999999	Up	NA
chr3_83522250_83522750	0.872892	4.05882e-05	0.999999	Up	NA
chr17_28732000_28732500	-0.615944	4.07122e-05	0.999999	Down	CPD
chr6_118978250_118978750	-0.618369	4.07666e-05	0.999999	Down	CEP85L
chr13_76401250_76401750	0.585923	4.1218e-05	0.999999	Up	LMO7
chr3_156781000_156781500	-0.601223	4.15433e-05	0.999999	Down	NA
chr10_2815750_2816250	0.686032	4.17764e-05	0.999999	Up	NA
chr3_50474750_50475250	-0.667778	4.26668e-05	0.999999	Down	CACNA2D2
chr2_164374750_164375250	-1.3407	4.29703e-05	0.999999	Down	NA
chr20_60405250_60405750	0.559887	4.32984e-05	0.999999	Up	CDH4
chr18_59446000_59446500	-0.855014	4.36337e-05	0.999999	Down	NA
chr20_41888750_41889250	-0.768478	4.41521e-05	0.999999	Down	NA
chr5_36024750_36025250	-1.35789	4.45627e-05	0.999999	Down	NA
chr18_72825750_72826250	-0.852769	4.4599e-05	0.999999	Down	NA
chr11_13298750_13299250	-1.8031	4.46343e-05	0.999999	Down	ARNTL
chr2_38935000_38935500	0.543817	4.57595e-05	0.999999	Up	GALM
chr9_137930500_137931000	-0.861584	4.58122e-05	0.999999	Down	NA
chr11_104550500_104551000	-0.513527	4.59176e-05	0.999999	Down	NA
chr1_175836500_175837000	-1.15554	4.66033e-05	0.999999	Down	NA
chr6_93217500_93218000	-1.15344	4.70219e-05	0.999999	Down	NA
chr6_166072500_166073000	-0.672984	4.71203e-05	0.999999	Down	PDE10A
chr4_11733750_11734250	-1.01862	4.77617e-05	0.999999	Down	RP11-281P23.2
chr5_36585500_36586000	-0.654615	4.78244e-05	0.999999	Down	NA
chr5_171126750_171127250	-0.502404	4.78615e-05	0.999999	Down	NA
chr1_49099500_49100000	-1.21609	4.80534e-05	0.999999	Down	AGBL4
chr16_28971000_28971500	-0.551116	4.8357e-05	0.999999	Down	RP11-264B17.2,NFATC2IP
chr13_60067000_60067500	-0.599466	4.87181e-05	0.999999	Down	NA
chr1_114752250_114752750	-0.615768	4.89206e-05	0.999999	Down	RP4-543J13.1
chr7_45163750_45164250	-0.525109	4.93505e-05	0.999999	Down	NA
chr6_166072250_166072750	-0.63902	5.00065e-05	0.999999	Down	PDE10A
chr9_37565000_37565500	-0.707811	5.0981e-05	0.999999	Down	FBXO10,RP11-613M10.8
chr10_46076250_46076750	-0.79387	5.10697e-05	0.999999	Down	MARCH8
chr10_7579250_7579750	-0.754976	5.1074e-05	0.999999	Down	NA
chr12_68453750_68454250	-0.915559	5.2409e-05	0.999999	Down	IFNG-AS1
chr3_5723250_5723750	-0.800125	5.24598e-05	0.999999	Down	NA
chr8_9570500_9571000	-1.09547	5.26921e-05	0.999999	Down	TNKS
chr20_60154750_60155250	0.597057	5.32972e-05	0.999999	Up	CDH4
chr14_25210500_25211000	-0.999397	5.35776e-05	0.999999	Down	NA
chr16_71426750_71427250	-1.01542	5.43009e-05	0.999999	Down	NA
chr20_39677250_39677750	0.519071	5.45051e-05	0.999999	Up	TOP1
chr14_37888500_37889000	-1.14992	5.51511e-05	0.999999	Down	MIPOL1
chr1_160592750_160593250	-0.503259	5.54094e-05	0.999999	Down	SLAMF1
chr22_46723750_46724250	-0.858774	5.54981e-05	0.999999	Down	GTSE1
chr7_69963250_69963750	0.880543	5.55971e-05	0.999999	Up	AUTS2
chr9_84040500_84041000	-1.18472	5.65406e-05	0.999999	Down	NA
chr18_58648500_58649000	-1.16554	5.73269e-05	0.999999	Down	NA
chr9_100139500_100140000	0.504131	5.79302e-05	0.999999	Up	CCDC180,RP11-23J9.4
chr4_65428500_65429000	-0.865804	5.82296e-05	0.999999	Down	NA
chr5_16724500_16725000	-0.541143	5.83294e-05	0.999999	Down	MYO10
chr5_167628500_167629000	-0.631551	5.86057e-05	0.999999	Down	TENM2
chr16_82078500_82079000	0.750715	5.8642e-05	0.999999	Up	HSD17B2,RP11-510J16.5
chr5_96383750_96384250	-0.907019	5.9073e-05	0.999999	Down	NA
chr7_87173750_87174250	-0.696588	5.99774e-05	0.999999	Down	ABCB1
chr11_78916750_78917250	-1.18541	6.01201e-05	0.999999	Down	TENM4
chr11_7637750_7638250	-0.505831	6.01343e-05	0.999999	Down	PPFIBP2
chr4_13568500_13569000	-0.515129	6.12572e-05	0.999999	Down	NA
chr10_24152500_24153000	-0.822209	6.20302e-05	0.999999	Down	KIAA1217
chr7_51027500_51028000	-0.76896	6.20529e-05	0.999999	Down	RP4-724E13.2
chr3_85423750_85424250	-1.374	6.22343e-05	0.999999	Down	CADM2
chr7_6151750_6152250	-0.620055	6.23221e-05	0.999999	Down	USP42
chr20_42908250_42908750	0.603809	6.3389e-05	0.999999	Up	GDAP1L1
chr3_131613000_131613500	-0.791774	6.41435e-05	0.999999	Down	CPNE4
chr12_119057250_119057750	-1.11185	6.41707e-05	0.999999	Down	NA
chr8_40395750_40396250	-1.12082	6.42147e-05	0.999999	Down	ZMAT4
chr3_6835500_6836000	-1.13974	6.45357e-05	0.999999	Down	GRM7-AS3,GRM7
chr14_90527000_90527500	-1.00028	6.46393e-05	0.999999	Down	NA
chr4_174682000_174682500	-1.12984	6.46603e-05	0.999999	Down	NA
chr10_77723000_77723500	-0.692413	6.48191e-05	0.999999	Down	C10orf11
chr17_4100500_4101000	-0.703727	6.49124e-05	0.999999	Down	ANKFY1
chr14_99393000_99393500	-0.956428	6.51571e-05	0.999999	Down	RP11-1127D7.1
chr3_67769500_67770000	0.800311	6.59586e-05	0.999999	Up	RP11-81N13.1
chr16_19027750_19028250	0.843225	6.60458e-05	0.999999	Up	TMC7
chr15_93965750_93966250	-1.13759	6.63366e-05	0.999999	Down	RP11-164C12.2,RP11-266O8.1
chr6_57461000_57461500	-0.880725	6.64225e-05	0.999999	Down	PRIM2
chr11_115566000_115566500	-0.714196	6.65264e-05	0.999999	Down	AP000797.3
chr11_9705000_9705500	-0.617829	6.72022e-05	0.999999	Down	SWAP70
chr1_114585000_114585500	-0.538565	6.80432e-05	0.999999	Down	NA
chr16_78952500_78953000	0.533421	6.82864e-05	0.999999	Up	WWOX
chr9_6173000_6173500	-1.27063	6.83787e-05	0.999999	Down	NA
chr14_75459000_75459500	0.609197	6.87056e-05	0.999999	Up	NA
chr22_48619500_48620000	-1.12962	6.88066e-05	0.999999	Down	NA
chr8_68918500_68919000	-0.823608	6.91418e-05	0.999999	Down	PREX2
chr10_132526000_132526500	-0.863965	6.97801e-05	0.999999	Down	NA
chr18_29730000_29730500	-1.11151	7.0105e-05	0.999999	Down	GAREM
chr6_96217250_96217750	-0.92143	7.03561e-05	0.999999	Down	NA
chr2_67378750_67379250	-1.10204	7.21119e-05	0.999999	Down	AC023115.2,AC023115.1,AC078941.1
chr11_78930500_78931000	-0.961797	7.23478e-05	0.999999	Down	TENM4
chr10_34788500_34789000	-0.585333	7.24852e-05	0.999999	Down	PARD3
chr8_94382500_94383000	-0.837914	7.27042e-05	0.999999	Down	LINC00535
chr10_57056000_57056500	-1.15889	7.27806e-05	0.999999	Down	RP11-168O22.1,PCDH15
chr11_4817250_4817750	-0.981741	7.29442e-05	0.999999	Down	MMP26
chr7_21328500_21329000	-1.12283	7.30086e-05	0.999999	Down	NA
chr5_131473750_131474250	-0.699943	7.34838e-05	0.999999	Down	NA
chr11_115810500_115811000	-0.815141	7.37578e-05	0.999999	Down	AP000797.4
chr4_116241000_116241500	-0.676169	7.44388e-05	0.999999	Down	NA
chr5_57620250_57620750	-1.08146	7.47902e-05	0.999999	Down	NA
chr3_17165000_17165500	-0.834546	7.51061e-05	0.999999	Down	NA
chr7_19996500_19997000	-0.787745	7.56983e-05	0.999999	Down	AC005062.2
chr3_81435000_81435500	-0.601112	7.57209e-05	0.999999	Down	NA
chr2_154664750_154665250	-1.26453	7.57734e-05	0.999999	Down	NA
chr4_20198250_20198750	-1.13789	7.60431e-05	0.999999	Down	NA
chr8_108896000_108896500	-0.574157	7.62193e-05	0.999999	Down	NA
chr6_91084500_91085000	-0.74538	7.64657e-05	0.999999	Down	NA
chr20_60155000_60155500	0.668156	7.67238e-05	0.999999	Up	CDH4
chr11_57832250_57832750	-0.91541	7.68784e-05	0.999999	Down	OR9Q1
chr3_11475500_11476000	-0.599074	7.69363e-05	0.999999	Down	ATG7
chr2_42793750_42794250	0.50028	7.70205e-05	0.999999	Up	MTA3
chr6_15334750_15335250	0.503688	7.73681e-05	0.999999	Up	JARID2
chr2_17661000_17661500	1.1054	7.77818e-05	0.999999	Up	NA
chr8_135180250_135180750	-0.912951	7.79273e-05	0.999999	Down	NA
chr17_31963500_31964000	0.842355	7.80837e-05	0.999999	Up	ASIC2
chr20_62673500_62674000	1.0565	7.82504e-05	0.999999	Up	ZNF512B
chr11_11550250_11550750	-1.06157	7.88713e-05	0.999999	Down	GALNT18
chr2_16232250_16232750	-0.919698	7.89516e-05	0.999999	Down	AC142119.1
chr18_39645500_39646000	-0.788004	7.9095e-05	0.999999	Down	PIK3C3
chr8_73404500_73405000	-1.19569	7.95998e-05	0.999999	Down	NA
chr3_139868000_139868500	0.82496	7.99671e-05	0.999999	Up	CLSTN2
chr5_173847250_173847750	-0.968826	8.00553e-05	0.999999	Down	RP11-267A15.1
chr13_59390000_59390500	0.9916	8.01815e-05	0.999999	Up	NA
chr1_32061250_32061750	-0.982091	8.02678e-05	0.999999	Down	NA
chr2_47735250_47735750	-0.553602	8.10529e-05	0.999999	Down	MSH2
chr4_17233500_17234000	-0.722596	8.11951e-05	0.999999	Down	NA
chr5_67442500_67443000	-0.88915	8.13545e-05	0.999999	Down	NA
chr7_13753500_13754000	-0.953506	8.16401e-05	0.999999	Down	NA
chr4_12129250_12129750	-0.862769	8.18531e-05	0.999999	Down	NA
chr9_98054250_98054750	0.503263	8.19284e-05	0.999999	Up	RP11-173G21.1,FANCC
chr8_100979500_100980000	-0.908236	8.23331e-05	0.999999	Down	RGS22
chr4_2898500_2899000	-0.549564	8.24631e-05	0.999999	Down	ADD1
chr8_143447500_143448000	0.832171	8.34864e-05	0.999999	Up	TSNARE1
chr6_11188250_11188750	-0.714017	8.5737e-05	0.999999	Down	RP3-510L9.1,NEDD9
chr6_57161500_57162000	-0.979818	8.5968e-05	0.999999	Down	NA
chr6_148388250_148388750	-0.956027	8.64417e-05	0.999999	Down	NA
chr5_5220250_5220750	-1.085	8.69228e-05	0.999999	Down	ADAMTS16
chr16_17032750_17033250	-0.823081	8.71566e-05	0.999999	Down	NA
chr2_58666000_58666500	-0.748928	8.73654e-05	0.999999	Down	AC007092.1
chr3_193137250_193137750	-1.20264	8.85218e-05	0.999999	Down	ATP13A4
chr3_175215500_175216000	-1.05923	8.89886e-05	0.999999	Down	NAALADL2
chr3_134364750_134365250	-0.958395	8.91442e-05	0.999999	Down	EPHB1,KY
chr12_90706750_90707250	-1.03773	8.95497e-05	0.999999	Down	NA
chr4_168375750_168376250	-0.715825	8.96217e-05	0.999999	Down	NA
chr4_142576500_142577000	-0.53172	8.97219e-05	0.999999	Down	IL15
chr5_80287750_80288250	-0.654931	8.97312e-05	0.999999	Down	RASGRF2
chr7_157678500_157679000	-0.599816	9.00023e-05	0.999999	Down	PTPRN2
chr2_113688250_113688750	-0.886885	9.12743e-05	0.999999	Down	NA
chr1_153466750_153467250	-1.1265	9.15197e-05	0.999999	Down	NA
chr8_109350500_109351000	-0.837609	9.16922e-05	0.999999	Down	EIF3E
chr5_158848500_158849000	-0.868072	9.25224e-05	0.999999	Down	NA
chr5_172781500_172782000	-1.05528	9.28198e-05	0.999999	Down	NA
chr7_102706750_102707250	-0.656169	9.33736e-05	0.999999	Down	FBXL13
chr15_39834000_39834500	-0.959692	9.42749e-05	0.999999	Down	NA
chr14_22407500_22408000	0.551118	9.45798e-05	0.999999	Up	NA
chr11_93227750_93228250	0.620399	9.50956e-05	0.999999	Up	SMCO4
chr10_64461000_64461500	-1.15543	9.52432e-05	0.999999	Down	NA
chr9_117623750_117624250	-0.648391	9.54291e-05	0.999999	Down	NA
chr2_36405500_36406000	-0.809105	9.55489e-05	0.999999	Down	NA
chr10_62134500_62135000	-0.662027	9.58007e-05	0.999999	Down	ANK3
chr1_221118750_221119250	-0.832193	9.72702e-05	0.999999	Down	NA
chr10_90102500_90103000	-0.603339	9.73085e-05	0.999999	Down	RNLS
chr7_119962500_119963000	-1.17592	9.76075e-05	0.999999	Down	KCND2
chr4_147224750_147225250	-0.596131	9.82042e-05	0.999999	Down	SLC10A7
chr17_33665000_33665500	-0.873466	9.85452e-05	0.999999	Down	NA
chr1_57344000_57344500	0.523439	9.89328e-05	0.999999	Up	C8A
chr15_74840000_74840500	0.576851	9.9052e-05	0.999999	Up	ARID3B
chr10_54473000_54473500	0.816946	9.99655e-05	0.999999	Up	RP11-556E13.1
chr9_107856000_107856500	-0.648615	0.000100682	0.999999	Down	NA
chr4_53396250_53396750	-0.622286	0.000100734	0.999999	Down	NA
chr7_117265000_117265500	-1.07369	0.00010089	0.999999	Down	AC000111.6,CFTR
chr3_8650500_8651000	-0.500527	0.000101151	0.999999	Down	LMCD1-AS1
chr15_38972750_38973250	-0.610763	0.000101241	0.999999	Down	RP11-275I4.2
chr3_16686500_16687000	-1.0792	0.000101657	0.999999	Down	DAZL
chr5_71062250_71062750	-0.996991	0.000101806	0.999999	Down	NA
chr10_7265750_7266250	-1.01885	0.000101868	0.999999	Down	SFMBT2
chr16_82914250_82914750	-0.931681	0.000102295	0.999999	Down	CDH13
chr12_20847500_20848000	-1.03086	0.000102614	0.999999	Down	NA
chr3_119712000_119712500	0.532378	0.000102639	0.999999	Up	GSK3B
chr4_89241500_89242000	-0.691769	0.000103109	0.999999	Down	RP11-10L7.1
chr8_20484000_20484500	-0.970755	0.000103853	0.999999	Down	NA
chr15_88307750_88308250	-0.700634	0.000103952	0.999999	Down	NA
chr4_11733500_11734000	-0.972022	0.000104217	0.999999	Down	RP11-281P23.2
chr12_108519000_108519500	-0.913763	0.000105666	0.999999	Down	NA
chr12_130436750_130437250	-1.15068	0.000106006	0.999999	Down	NA
chr14_99344250_99344750	-1.12704	0.000106483	0.999999	Down	NA
chr2_158552750_158553250	-0.921954	0.000106702	0.999999	Down	NA
chr15_95826000_95826500	-0.754755	0.000107005	0.999999	Down	CTD-2536I1.1
chr2_113688500_113689000	-0.780336	0.000107093	0.999999	Down	NA
chr4_160351000_160351500	-0.630201	0.000107197	0.999999	Down	NA
chr4_26564750_26565250	-0.850272	0.000107563	0.999999	Down	NA
chr3_104542000_104542500	-1.16463	0.00010823	0.999999	Down	NA
chr8_118970500_118971000	-0.700556	0.000108709	0.999999	Down	EXT1
chr13_92668000_92668500	0.540611	0.000109302	0.999999	Up	GPC5
chr5_109646250_109646750	-0.942857	0.000109317	0.999999	Down	TMEM232
chr11_119374250_119374750	-0.925548	0.000109544	0.999999	Down	USP2-AS1
chr12_64943250_64943750	-0.763066	0.000109719	0.999999	Down	NA
chr5_100376000_100376500	-0.754254	0.000110446	0.999999	Down	NA
chr18_49044500_49045000	-1.12539	0.000110615	0.999999	Down	RP11-267C16.1
chr1_60194250_60194750	-0.657159	0.000110866	0.999999	Down	FGGY
chr2_169482250_169482750	-0.588568	0.000110903	0.999999	Down	CERS6
chr1_69654000_69654500	-0.723953	0.00011114	0.999999	Down	NA
chr10_45203750_45204250	-0.977938	0.000111144	0.999999	Down	NA
chr16_47395000_47395500	-0.540992	0.000111305	0.999999	Down	ITFG1
chr1_25007250_25007750	0.546748	0.000111602	0.999999	Up	NA
chr2_48644000_48644500	0.897009	0.000112481	0.999999	Up	NA
chr8_61378750_61379250	-0.922291	0.000112572	0.999999	Down	RP11-163N6.2
chr1_221119000_221119500	-0.807217	0.000112597	0.999999	Down	NA
chr2_99274500_99275000	-0.791957	0.000113159	0.999999	Down	MGAT4A
chr7_150320500_150321000	-0.530156	0.000113324	0.999999	Down	NA
chr5_162898250_162898750	-1.04995	0.000113392	0.999999	Down	HMMR
chr4_186717000_186717500	0.553661	0.000113582	0.999999	Up	SORBS2
chr3_62314000_62314500	-1.20105	0.000114071	0.999999	Down	C3orf14,PTPRG-AS1
chr3_12110500_12111000	-0.805793	0.000114241	0.999999	Down	SYN2
chr5_162466500_162467000	-1.09441	0.000114571	0.999999	Down	MRP63P6,RP11-541P9.3
chr4_128629000_128629500	-0.778608	0.000114767	0.999999	Down	INTU
chr6_143310750_143311250	-0.835361	0.000114891	0.999999	Down	RP11-439L18.3
chr5_78432500_78433000	-0.613777	0.00011519	0.999999	Down	DMGDH
chr4_166280000_166280500	-0.558799	0.00011533	0.999999	Down	NA
chr11_122064750_122065250	0.759211	0.00011539	0.999999	Up	RP11-820L6.1
chr3_1262250_1262750	0.569814	0.000115537	0.999999	Up	CNTN6
chr4_26146000_26146500	-0.774239	0.000115839	0.999999	Down	NA
chr12_63768750_63769250	-0.753168	0.000115851	0.999999	Down	NA
chr3_195523750_195524250	-0.540042	0.000116531	0.999999	Down	MUC4
chr11_105158000_105158500	-0.953627	0.000116552	0.999999	Down	RP11-94P11.4
chr4_53396500_53397000	-0.60347	0.000117762	0.999999	Down	NA
chr7_81683750_81684250	-1.03338	0.000117856	0.999999	Down	CACNA2D1
chr4_169960000_169960500	0.552747	0.00011811	0.999999	Up	NA
chr5_154563250_154563750	-1.21057	0.000118489	0.999999	Down	NA
chr19_31220500_31221000	-0.786696	0.000118731	0.999999	Down	NA
chr1_208657500_208658000	-1.09162	0.000119128	0.999999	Down	NA
chr8_102902250_102902750	-0.66393	0.000119519	0.999999	Down	NCALD
chr8_39722500_39723000	-1.14369	0.000119986	0.999999	Down	NA
chr12_22940250_22940750	-0.592038	0.000120179	0.999999	Down	RP11-114G22.1
chr3_173295500_173296000	-0.750861	0.000120699	0.999999	Down	NLGN1
chr16_8460000_8460500	-0.864193	0.000120767	0.999999	Down	NA
chr12_65221750_65222250	-0.991028	0.000121152	0.999999	Down	TBC1D30
chr15_89776000_89776500	-0.691396	0.000121176	0.999999	Down	NA
chr3_38678500_38679000	-0.780668	0.000121264	0.999999	Down	SCN5A
chr4_181561250_181561750	-0.864276	0.000121284	0.999999	Down	NA
chr10_87291750_87292250	-1.07251	0.000121969	0.999999	Down	NA
chr3_34554750_34555250	-0.9612	0.000122489	0.999999	Down	AC018359.1
chr21_42530750_42531250	-0.959945	0.000122639	0.999999	Down	NA
chr13_25569500_25570000	0.715147	0.000122966	0.999999	Up	NA
chr2_206108250_206108750	-0.856881	0.000124172	0.999999	Down	PARD3B
chr16_17033000_17033500	-0.775005	0.00012442	0.999999	Down	NA
chr2_173386250_173386750	-1.10603	0.000124752	0.999999	Down	AC093818.1
chr7_67042000_67042500	-1.00038	0.000124775	0.999999	Down	NA
chr10_74981750_74982250	-0.605194	0.000124896	0.999999	Down	FAM149B1,DNAJC9
chr7_80358000_80358500	-0.815328	0.000125554	0.999999	Down	NA
chr20_37685750_37686250	-0.81837	0.000125859	0.999999	Down	NA
chr12_86177250_86177750	-0.736087	0.000126693	0.999999	Down	NA
chr6_27773750_27774250	0.657375	0.000127257	0.999999	Up	NA
chr7_114605000_114605500	-0.582189	0.00012738	0.999999	Down	MDFIC
chr6_67194000_67194500	-1.18485	0.000128038	0.999999	Down	NA
chr4_119067250_119067750	-1.14608	0.000128199	0.999999	Down	NDST3
chr3_166179500_166180000	-1.12053	0.000128447	0.999999	Down	NA
chr5_15764250_15764750	-0.92568	0.00012873	0.999999	Down	FBXL7
chr4_2898750_2899250	-0.941133	0.000129257	0.999999	Down	ADD1
chr19_36314750_36315250	-0.747751	0.000129308	0.999999	Down	NA
chr10_23481000_23481500	-1.05275	0.000129826	0.999999	Down	PTF1A
chr2_216451500_216452000	-0.712866	0.000130204	0.999999	Down	AC012668.2
chr5_89229000_89229500	-0.720137	0.000130624	0.999999	Down	NA
chr8_62146250_62146750	-0.74999	0.000130828	0.999999	Down	CLVS1
chr12_47295500_47296000	-0.798725	0.000130897	0.999999	Down	NA
chr5_119590250_119590750	-1.20381	0.000131232	0.999999	Down	CTC-552D5.1
chr12_98712000_98712500	-0.959909	0.000131402	0.999999	Down	RP11-718L23.1
chr3_41947000_41947500	0.500951	0.000131866	0.999999	Up	ULK4
chr8_74942250_74942750	-0.611314	0.000131989	0.999999	Down	NA
chr1_54959750_54960250	-0.927041	0.000132466	0.999999	Down	NA
chr12_83589250_83589750	-1.07812	0.000132511	0.999999	Down	NA
chr11_120313750_120314250	0.589223	0.000132629	0.999999	Up	ARHGEF12
chr3_82209500_82210000	-0.84973	0.000132706	0.999999	Down	RP11-260O18.1
chr14_68098000_68098500	-0.635904	0.000133025	0.999999	Down	ARG2
chr11_78360250_78360750	-0.660895	0.000134829	0.999999	Down	NA
chr11_103935250_103935750	-0.611006	0.000135028	0.999999	Down	PDGFD
chr10_67864750_67865250	-1.12885	0.000135165	0.999999	Down	RP11-210G22.1,CTNNA3
chr7_37762000_37762500	-0.527711	0.000135577	0.999999	Down	GPR141,EPDR1
chr1_210185250_210185750	-1.13449	0.000135845	0.999999	Down	SYT14
chr17_56157750_56158250	-0.92089	0.000135924	0.999999	Down	RP11-159D12.10
chr6_11029500_11030000	0.581838	0.000137086	0.999999	Up	ELOVL2
chr18_24375750_24376250	-1.02095	0.000137103	0.999999	Down	AQP4-AS1
chr8_96958000_96958500	-0.717007	0.000137109	0.999999	Down	NA
chr4_74057250_74057750	-0.575412	0.000137186	0.999999	Down	ANKRD17
chr14_101862500_101863000	-0.856026	0.000138438	0.999999	Down	NA
chr9_78412000_78412500	-0.843307	0.000138597	0.999999	Down	NA
chr16_71427250_71427750	-0.898225	0.000139113	0.999999	Down	NA
chr15_80610750_80611250	-0.725884	0.000139242	0.999999	Down	LINC00927
chr9_21577250_21577750	-0.676324	0.000139294	0.999999	Down	NA
chr15_88307500_88308000	-0.627172	0.000140097	0.999999	Down	NA
chr4_113470500_113471000	-0.671589	0.000140108	0.999999	Down	C4orf21
chr3_170154500_170155000	0.894774	0.000140199	0.999999	Up	CLDN11
chr4_106898250_106898750	-0.674996	0.0001405	0.999999	Down	NPNT
chr21_21883750_21884250	-1.16547	0.000140525	0.999999	Down	NA
chr9_37416250_37416750	0.550545	0.000141124	0.999999	Up	NA
chr11_91536750_91537250	-1.09242	0.000141465	0.999999	Down	RP11-201M22.1
chr4_129824750_129825250	0.516361	0.000141622	0.999999	Up	SCLT1
chr1_49035000_49035500	-1.09438	0.000141729	0.999999	Down	AGBL4
chr12_79065000_79065500	-1.01395	0.000141974	0.999999	Down	NA
chr16_63712750_63713250	-1.23015	0.000142061	0.999999	Down	NA
chr5_82652250_82652750	-0.636865	0.000142328	0.999999	Down	NA
chr10_128855250_128855750	-0.569063	0.000142737	0.999999	Down	DOCK1
chr4_144288500_144289000	-0.724435	0.000142993	0.999999	Down	GAB1
chr2_85952750_85953250	-0.569377	0.000143221	0.999999	Down	NA
chr5_164227500_164228000	-0.930914	0.000143854	0.999999	Down	CTC-340A15.2
chr16_75979500_75980000	-1.10298	0.000143915	0.999999	Down	NA
chr3_67888250_67888750	-0.948099	0.000144968	0.999999	Down	RP11-81N13.1
chr8_60641500_60642000	-1.15124	0.000145192	0.999999	Down	NA
chr19_44671750_44672250	-0.573781	0.000145366	0.999999	Down	ZNF226
chr19_35601000_35601500	0.502202	0.000146138	0.999999	Up	NA
chr1_161701750_161702250	0.506045	0.000146149	0.999999	Up	NA
chr4_147224250_147224750	-0.530623	0.000146221	0.999999	Down	SLC10A7
chr7_55994000_55994500	-0.692332	0.000146609	0.999999	Down	MRPS17,ZNF713
chr1_187522250_187522750	-0.98127	0.000146616	0.999999	Down	NA
chr6_160611750_160612250	-0.930924	0.000146698	0.999999	Down	SLC22A2
chr4_80836000_80836500	-0.604861	0.00014673	0.999999	Down	ANTXR2
chr11_104477500_104478000	-0.839726	0.000147088	0.999999	Down	RP11-886D15.1
chr18_58633000_58633500	-0.973482	0.000147282	0.999999	Down	NA
chr18_10464000_10464500	-0.668542	0.000147546	0.999999	Down	APCDD1
chr5_180489750_180490250	-0.654286	0.000147936	0.999999	Down	NA
chr4_11880000_11880500	-0.870857	0.000147943	0.999999	Down	NA
chr18_11565500_11566000	-0.514408	0.000148392	0.999999	Down	NA
chr2_216782750_216783250	-0.532085	0.000149107	0.999999	Down	NA
chr6_4351750_4352250	-0.531831	0.000149907	0.999999	Down	NA
chr7_43366000_43366500	-0.840624	0.000150093	0.999999	Down	HECW1
chr20_48204000_48204500	-0.515179	0.000150407	0.999999	Down	NA
chr15_38927750_38928250	-0.602647	0.000150434	0.999999	Down	NA
chr1_68056750_68057250	-0.513124	0.000150656	0.999999	Down	NA
chr11_67840500_67841000	0.600747	0.000150804	0.999999	Up	CHKA
chr20_18496500_18497000	-1.07899	0.000151468	0.999999	Down	SEC23B
chr13_65995250_65995750	-0.970942	0.000151684	0.999999	Down	NA
chr10_113326000_113326500	-0.814296	0.000151692	0.999999	Down	NA
chr14_38767500_38768000	-0.785946	0.000151946	0.999999	Down	RP11-96D24.1
chr7_13860500_13861000	-0.828388	0.000152293	0.999999	Down	NA
chr16_47395250_47395750	-0.53016	0.000152297	0.999999	Down	ITFG1
chr15_61615750_61616250	-1.10928	0.000152328	0.999999	Down	RP11-507B12.2
chr6_40311750_40312250	0.55911	0.000152378	0.999999	Up	LINC00951,TDRG1
chr10_55980500_55981000	-0.939837	0.000152459	0.999999	Down	PCDH15
chr5_53802500_53803000	-1.04921	0.000152507	0.999999	Down	NA
chr9_127860500_127861000	-0.623628	0.000152958	0.999999	Down	SCAI
chr12_25686250_25686750	-0.886943	0.000153116	0.999999	Down	IFLTD1
chr22_34588750_34589250	-1.13519	0.000153373	0.999999	Down	NA
chr9_77426750_77427250	-1.01125	0.000153681	0.999999	Down	TRPM6
chr5_170633500_170634000	-0.792179	0.000154536	0.999999	Down	RANBP17
chr3_77882750_77883250	-1.20665	0.000154561	0.999999	Down	NA
chr5_90392000_90392500	-0.505968	0.000154811	0.999999	Down	GPR98
chr20_42692500_42693000	-1.11264	0.000155134	0.999999	Down	TOX2
chr19_43165500_43166000	-0.864607	0.0001552	0.999999	Down	CEACAMP5
chr9_96896250_96896750	-0.926548	0.000155489	0.999999	Down	NA
chr9_13520500_13521000	-0.993288	0.000155518	0.999999	Down	NA
chr8_99137250_99137750	0.582684	0.000155777	0.999999	Up	POP1
chr8_133030500_133031000	-0.662368	0.000156026	0.999999	Down	NA
chr11_12564750_12565250	-0.966508	0.000156236	0.999999	Down	NA
chr10_100797250_100797750	-1.01148	0.00015737	0.999999	Down	HPSE2
chr21_29184000_29184500	-0.920642	0.000157405	0.999999	Down	NA
chr13_111441000_111441500	-0.69137	0.000157426	0.999999	Down	NA
chr5_68059000_68059500	-0.90276	0.00015752	0.999999	Down	NA
chr3_14541250_14541750	-0.897561	0.000157698	0.999999	Down	GRIP2
chr4_83136250_83136750	-0.980616	0.000157752	0.999999	Down	NA
chr2_34462500_34463000	-1.16453	0.000158143	0.999999	Down	AC009499.1
chr1_237860500_237861000	0.983484	0.000158197	0.999999	Up	RYR2
chr13_105335000_105335500	-0.98001	0.000158864	0.999999	Down	NA
chr17_4100250_4100750	-0.603949	0.000159793	0.999999	Down	ANKFY1
chr5_78539000_78539500	-0.715411	0.000160142	0.999999	Down	JMY
chr1_14010250_14010750	-0.680997	0.000160495	0.999999	Down	NA
chr16_19494750_19495250	-0.881887	0.000161165	0.999999	Down	TMC5,CTA-363E6.6
chr5_134953500_134954000	-1.04181	0.000161221	0.999999	Down	CTC-321K16.1
chr2_208788000_208788500	0.522135	0.000161473	0.999999	Up	PLEKHM3
chr1_30270750_30271250	-0.663398	0.000161555	0.999999	Down	NA
chr8_112317500_112318000	-1.01358	0.000161922	0.999999	Down	NA
chr9_139091000_139091500	0.772573	0.000162137	0.999999	Up	LHX3
chr14_100126750_100127250	-0.643817	0.000162888	0.999999	Down	HHIPL1
chr6_145755250_145755750	-1.1092	0.000163454	0.999999	Down	NA
chr11_78930750_78931250	-0.854099	0.000163525	0.999999	Down	TENM4
chr9_127770750_127771250	-0.947546	0.000163574	0.999999	Down	SCAI
chr18_76105250_76105750	-1.24391	0.000163818	0.999999	Down	NA
chr20_10159750_10160250	0.66873	0.000164291	0.999999	Up	RP11-416N4.4,SNAP25-AS1
chr6_19791250_19791750	-0.87043	0.000164453	0.999999	Down	RP1-167F1.2
chr10_53250000_53250500	-0.671598	0.000164499	0.999999	Down	PRKG1
chr2_120219500_120220000	-0.682715	0.000164509	0.999999	Down	SCTR
chr3_39078000_39078500	-0.67943	0.000164704	0.999999	Down	NA
chr16_83573750_83574250	-1.01559	0.00016525	0.999999	Down	CDH13
chr5_61046000_61046500	-1.02621	0.000165553	0.999999	Down	C5orf64
chr3_105810250_105810750	-0.925157	0.000165724	0.999999	Down	NA
chr12_28967250_28967750	-0.889992	0.000165799	0.999999	Down	NA
chr9_28634250_28634750	-1.15622	0.000166289	0.999999	Down	LINGO2
chr2_169123750_169124250	-0.681416	0.000166371	0.999999	Down	NA
chr2_53913250_53913750	-0.512434	0.000166606	0.999999	Down	GPR75-ASB3,ASB3
chr3_71861000_71861500	-0.585389	0.000167033	0.999999	Down	NA
chr13_60722000_60722500	-0.619569	0.000167078	0.999999	Down	DIAPH3-AS2,DIAPH3
chr5_96384000_96384500	-0.716537	0.000167231	0.999999	Down	NA
chr12_121239750_121240250	0.553816	0.000168385	0.999999	Up	SPPL3
chr1_87253500_87254000	-0.632268	0.00016866	0.999999	Down	NA
chr6_26528250_26528750	-0.520644	0.000169813	0.999999	Down	NA
chr8_140484500_140485000	0.514503	0.000170037	0.999999	Up	NA
chr21_36908250_36908750	-0.634796	0.000171159	0.999999	Down	RUNX1
chr10_27768250_27768750	0.676927	0.000171272	0.999999	Up	NA
chr18_34816500_34817000	-1.01896	0.000171349	0.999999	Down	NA
chr10_34788750_34789250	-0.625735	0.000171413	0.999999	Down	PARD3
chr12_20393750_20394250	-0.720777	0.000171915	0.999999	Down	NA
chr6_75931000_75931500	-0.534988	0.000172363	0.999999	Down	NA
chr11_12564500_12565000	-1.03469	0.000172507	0.999999	Down	NA
chr12_76151750_76152250	0.578657	0.000172679	0.999999	Up	RP11-114H23.1
chr20_56308250_56308750	-0.613371	0.00017338	0.999999	Down	NA
chr3_170154750_170155250	0.772659	0.000173645	0.999999	Up	CLDN11
chr18_30213250_30213750	-1.0394	0.000174434	0.999999	Down	NA
chr18_23326500_23327000	-1.11759	0.000175283	0.999999	Down	NA
chr1_213557750_213558250	-0.977816	0.000175622	0.999999	Down	NA
chr5_60592000_60592500	-0.644367	0.000176029	0.999999	Down	NA
chr12_73236000_73236500	-0.751699	0.000177298	0.999999	Down	NA
chr9_74765750_74766250	-0.821239	0.000177755	0.999999	Down	GDA
chr1_67996250_67996750	0.537726	0.000177776	0.999999	Up	RP4-763G1.2
chr1_215905500_215906000	0.865686	0.000178221	0.999999	Up	USH2A
chr9_16708750_16709250	-0.671385	0.000178239	0.999999	Down	BNC2
chr4_100318250_100318750	0.629506	0.000178334	0.999999	Up	NA
chr3_119556250_119556750	0.529447	0.00017881	0.999999	Up	GSK3B
chr8_70813000_70813500	-0.781055	0.00017903	0.999999	Down	NA
chr8_90707250_90707750	-1.08411	0.000179153	0.999999	Down	RP11-37B2.1
chr13_25781000_25781500	-0.737155	0.000179199	0.999999	Down	LINC01076
chr2_241129250_241129750	-0.851786	0.000179281	0.999999	Down	NA
chr19_57128500_57129000	-0.791242	0.000180112	0.999999	Down	ZNF71
chr3_100859000_100859500	-0.524127	0.000180224	0.999999	Down	NA
chr1_219993000_219993500	0.774016	0.000180334	0.999999	Up	SLC30A10
chr6_15724500_15725000	-0.794116	0.000180503	0.999999	Down	NA
chr3_19429250_19429750	-0.799558	0.000180695	0.999999	Down	KCNH8
chr5_156352250_156352750	-0.718983	0.000181046	0.999999	Down	TIMD4
chr18_44831750_44832250	-0.974785	0.000181078	0.999999	Down	CTD-2130O13.1
chr3_134848500_134849000	-0.972477	0.00018151	0.999999	Down	EPHB1
chr19_9608250_9608750	-1.18247	0.00018166	0.999999	Down	ZNF560
chr6_38630500_38631000	0.695878	0.00018178	0.999999	Up	NA
chr2_200432750_200433250	-0.999539	0.000182379	0.999999	Down	NA
chr2_46296250_46296750	0.737923	0.000182426	0.999999	Up	PRKCE
chr7_158074250_158074750	-0.925442	0.000182888	0.999999	Down	PTPRN2
chr10_18359500_18360000	-0.742784	0.000182907	0.999999	Down	NA
chr12_72829000_72829500	1.0269	0.000184826	0.999999	Up	TRHDE
chr8_93185000_93185500	-1.07527	0.000185331	0.999999	Down	NA
chr6_150817250_150817750	-0.786339	0.00018551	0.999999	Down	NA
chr12_130648000_130648500	-0.773813	0.000185723	0.999999	Down	FZD10
chr2_80227000_80227500	-0.945378	0.000186018	0.999999	Down	CTNNA2
chr3_56398500_56399000	0.748628	0.000186414	0.999999	Up	ERC2
chr4_20198500_20199000	-1.12498	0.000186884	0.999999	Down	NA
chr1_176868250_176868750	-0.843634	0.000187477	0.999999	Down	ASTN1
chr10_61279000_61279500	-0.968815	0.000187761	0.999999	Down	NA
chr19_1325000_1325500	0.601886	0.000187912	0.999999	Up	MUM1
chr11_77781250_77781750	0.594011	0.000188111	0.999999	Up	NDUFC2-KCTD14,NDUFC2
chr4_73530000_73530500	-0.8389	0.000188298	0.999999	Down	NA
chr9_1073000_1073500	-0.94088	0.000188496	0.999999	Down	NA
chr16_83458000_83458500	-1.12187	0.000188799	0.999999	Down	CDH13
chr1_70313250_70313750	-0.868727	0.000189023	0.999999	Down	LRRC7
chr9_955500_956000	-0.903124	0.000189324	0.999999	Down	DMRT1
chr22_19051750_19052250	0.574602	0.000189388	0.999999	Up	DGCR2
chr5_179614750_179615250	0.550192	0.000189484	0.999999	Up	RASGEF1C
chr18_62844000_62844500	-1.12728	0.000189936	0.999999	Down	NA
chr5_37049000_37049500	-0.590832	0.000190046	0.999999	Down	NIPBL
chr7_19732750_19733250	-1.10481	0.000190211	0.999999	Down	NA
chr12_94811750_94812250	-0.531825	0.000190412	0.999999	Down	CCDC41
chr9_101111250_101111750	-0.960466	0.000190781	0.999999	Down	GABBR2
chr11_121746000_121746500	-0.716341	0.000190842	0.999999	Down	NA
chr1_63568500_63569000	-0.841173	0.000191557	0.999999	Down	NA
chr5_167628750_167629250	-0.63978	0.000191942	0.999999	Down	TENM2
chr12_103768250_103768750	-1.14874	0.000192973	0.999999	Down	C12orf42
chr8_131600000_131600500	-0.704672	0.000193068	0.999999	Down	NA
chr7_81343250_81343750	-0.99882	0.000193394	0.999999	Down	HGF
chr1_209208750_209209250	-0.920423	0.000193873	0.999999	Down	NA
chr7_31873750_31874250	-1.02484	0.000194398	0.999999	Down	PDE1C
chr13_106583750_106584250	-0.879757	0.000194569	0.999999	Down	NA
chr1_213559250_213559750	-0.921265	0.000195139	0.999999	Down	NA
chr1_182525000_182525500	-0.710628	0.000195349	0.999999	Down	RGSL1
chr7_81684000_81684500	-0.965765	0.000195912	0.999999	Down	CACNA2D1
chr10_124085750_124086250	-0.607954	0.000196048	0.999999	Down	BTBD16
chr4_40075000_40075500	0.516586	0.000196973	0.999999	Up	N4BP2
chr4_104152500_104153000	-0.926006	0.000197355	0.999999	Down	NA
chr6_105682250_105682750	-1.02875	0.000197583	0.999999	Down	NA
chr3_55556250_55556750	0.609465	0.000198146	0.999999	Up	ERC2
chr8_113626250_113626750	-1.15683	0.00019823	0.999999	Down	CSMD3
chr2_231369250_231369750	-0.668518	0.000198538	0.999999	Down	SP100
chr12_5612000_5612500	0.627357	0.000199356	0.999999	Up	NTF3
chr15_65976000_65976500	-0.561424	0.000199455	0.999999	Down	DENND4A
chr8_98347250_98347750	0.698927	0.000199565	0.999999	Up	NA
chr12_21420000_21420500	0.616173	0.000199852	0.999999	Up	SLCO1A2
chr17_40780750_40781250	-0.523791	0.000200126	0.999999	Down	NA
chr4_103070500_103071000	-0.933513	0.000200399	0.999999	Down	NA
chr21_18155750_18156250	-1.04311	0.000200717	0.999999	Down	AP000473.6
chr10_64306750_64307250	-0.757216	0.000201915	0.999999	Down	ZNF365
chr2_146945750_146946250	-0.54547	0.000202025	0.999999	Down	NA
chr2_179054500_179055000	0.666055	0.000202028	0.999999	Up	NA
chr2_166441000_166441500	-1.05491	0.000202412	0.999999	Down	CSRNP3
chr1_88707000_88707500	-0.738508	0.00020248	0.999999	Down	NA
chr2_38460250_38460750	-0.510963	0.000202785	0.999999	Down	AC009229.5
chr7_107794250_107794750	-1.13238	0.000203178	0.999999	Down	NRCAM
chr20_55165250_55165750	0.649751	0.000203248	0.999999	Up	RP5-843L14.1
chr4_106898000_106898500	-0.660531	0.000203387	0.999999	Down	NPNT
chr1_211240500_211241000	-0.802478	0.000204536	0.999999	Down	KCNH1
chr22_27780750_27781250	-0.79855	0.000204821	0.999999	Down	NA
chr12_39478500_39479000	-0.965224	0.000205191	0.999999	Down	NA
chr14_78102750_78103250	-0.672505	0.000205196	0.999999	Down	NA
chr5_2333500_2334000	-1.05089	0.000205668	0.999999	Down	NA
chr7_114837500_114838000	-1.02381	0.000205699	0.999999	Down	AC068610.5
chr2_84370000_84370500	-1.00135	0.000205947	0.999999	Down	NA
chr1_184016750_184017250	-0.750802	0.000206034	0.999999	Down	NA
chr6_86440250_86440750	-0.952215	0.000206376	0.999999	Down	NA
chr2_56011500_56012000	-0.950118	0.000206417	0.999999	Down	NA
chr6_114582500_114583000	-1.21937	0.000206473	0.999999	Down	HS3ST5,RP3-399L15.3
chr2_157790250_157790750	-1.05432	0.000206764	0.999999	Down	NA
chr4_44296250_44296750	-0.935765	0.000207208	0.999999	Down	KCTD8
chr2_115133500_115134000	-1.15335	0.000207447	0.999999	Down	NA
chr7_84469250_84469750	-0.932544	0.000207489	0.999999	Down	NA
chr11_45416500_45417000	0.524376	0.000207836	0.999999	Up	RP11-430H10.4
chr6_21234250_21234750	-0.867036	0.000207907	0.999999	Down	NA
chr3_153168250_153168750	-0.761075	0.00020805	0.999999	Down	RP11-23D24.2
chr1_167466750_167467250	-0.648436	0.000208054	0.999999	Down	CD247
chr4_126082250_126082750	-1.19378	0.00020825	0.999999	Down	NA
chr11_10395750_10396250	-0.835632	0.000208272	0.999999	Down	AMPD3
chr3_55556000_55556500	0.554456	0.000208321	0.999999	Up	ERC2
chr4_122140750_122141250	-1.04317	0.000208785	0.999999	Down	TNIP3
chr11_129373250_129373750	-0.940881	0.000209226	0.999999	Down	NA
chr3_181652250_181652750	0.917603	0.000209378	0.999999	Up	NA
chr8_90707000_90707500	-1.21149	0.000209889	0.999999	Down	RP11-37B2.1
chr20_16798500_16799000	-0.892065	0.000210134	0.999999	Down	NA
chr11_28081000_28081500	-0.882075	0.000210549	0.999999	Down	KIF18A
chr20_20081000_20081500	-0.567651	0.0002107	0.999999	Down	C20orf26
chr2_98871500_98872000	0.740297	0.000210877	0.999999	Up	VWA3B
chr2_119520750_119521250	-0.554656	0.000210897	0.999999	Down	NA
chr12_39904750_39905250	-1.04929	0.000211089	0.999999	Down	NA
chr13_108037500_108038000	-0.873144	0.000211206	0.999999	Down	FAM155A
chr12_71784000_71784500	-0.653172	0.000211589	0.999999	Down	TSPAN8
chr4_145420250_145420750	-0.952377	0.000211851	0.999999	Down	NA
chr11_4817000_4817500	-0.883045	0.000212089	0.999999	Down	MMP26
chr8_133151750_133152250	-0.981715	0.000212182	0.999999	Down	KCNQ3
chr5_82652000_82652500	-0.613902	0.000212675	0.999999	Down	NA
chr10_62346750_62347250	-1.01992	0.00021274	0.999999	Down	ANK3
chr6_66096250_66096750	-1.06988	0.000213059	0.999999	Down	EYS
chr10_124333750_124334250	-0.889706	0.000213359	0.999999	Down	DMBT1
chr13_22749000_22749500	-0.949762	0.000213869	0.999999	Down	NA
chr1_165939500_165940000	-0.84071	0.000214086	0.999999	Down	NA
chr11_120683000_120683500	0.503642	0.000214251	0.999999	Up	GRIK4
chr15_75173500_75174000	-0.535843	0.000214266	0.999999	Down	NA
chr14_66840500_66841000	-1.03592	0.000214285	0.999999	Down	RP11-72M17.1
chr16_72253500_72254000	-0.810231	0.000214343	0.999999	Down	NA
chr5_37755500_37756000	0.61643	0.000214351	0.999999	Up	NA
chr20_11406250_11406750	-1.16617	0.000214498	0.999999	Down	NA
chr10_75770000_75770500	0.58677	0.000214567	0.999999	Up	RP11-417O11.5,VCL
chr16_31179000_31179500	0.509019	0.000214975	0.999999	Up	NA
chr15_35451500_35452000	-0.922594	0.000215013	0.999999	Down	RP11-323I15.5
chr4_162625500_162626000	-1.00374	0.000215288	0.999999	Down	FSTL5
chr5_52451750_52452250	-1.03909	0.000216038	0.999999	Down	NA
chr1_198166250_198166750	0.503945	0.000216108	0.999999	Up	NEK7
chr20_60109750_60110250	0.87309	0.000216343	0.999999	Up	CDH4
chr6_134071750_134072250	-1.12439	0.000216745	0.999999	Down	RP3-323P13.2
chr13_26400750_26401250	-0.646963	0.00021725	0.999999	Down	ATP8A2
chr6_57498750_57499250	-0.567694	0.000217761	0.999999	Down	PRIM2
chr5_87172250_87172750	-0.861177	0.000217799	0.999999	Down	NA
chr3_130038250_130038750	-1.07434	0.000218127	0.999999	Down	NA
chr3_122642250_122642750	-0.602974	0.000218981	0.999999	Down	SEMA5B
chr12_73358500_73359000	-0.972358	0.000219431	0.999999	Down	NA
chr4_97348500_97349000	-1.03542	0.000219755	0.999999	Down	RP11-145G20.1
chr4_144635000_144635500	-0.620927	0.000219769	0.999999	Down	RP13-578N3.3
chr16_49514250_49514750	-0.712143	0.000220078	0.999999	Down	NA
chr5_54954750_54955250	-0.655796	0.000220636	0.999999	Down	SLC38A9
chr9_78373500_78374000	-0.97362	0.000220768	0.999999	Down	NA
chr7_135859000_135859500	-0.56377	0.000221439	0.999999	Down	AC009784.3
chr16_19302250_19302750	-1.09136	0.000221672	0.999999	Down	CLEC19A
chr2_16771500_16772000	0.661416	0.000221706	0.999999	Up	FAM49A
chr11_85833750_85834250	-1.07429	0.000221857	0.999999	Down	NA
chr18_59956000_59956500	-0.671232	0.000222261	0.999999	Down	KIAA1468
chr2_134702500_134703000	-0.650458	0.000222893	0.999999	Down	NA
chr9_21853250_21853750	-0.73347	0.000223508	0.999999	Down	MTAP,RP11-145E5.5
chr20_9135250_9135750	-0.688902	0.00022377	0.999999	Down	PLCB4
chr8_20264500_20265000	-0.955053	0.000224549	0.999999	Down	NA
chr14_48505250_48505750	-1.01658	0.000224952	0.999999	Down	NA
chr2_113808000_113808500	-0.557258	0.000225457	0.999999	Down	IL36B
chr12_7639000_7639500	-0.58182	0.00022582	0.999999	Down	CD163
chr2_178741500_178742000	0.690697	0.000226397	0.999999	Up	PDE11A
chr12_18985500_18986000	0.572237	0.000226689	0.999999	Up	NA
chr4_17316000_17316500	-0.846349	0.000226895	0.999999	Down	NA
chr4_86330000_86330500	-0.843817	0.000227457	0.999999	Down	NA
chr2_138903500_138904000	-0.952044	0.000227563	0.999999	Down	NA
chr12_97594250_97594750	-1.18354	0.000227977	0.999999	Down	NA
chr2_67026250_67026750	-0.891865	0.000228609	0.999999	Down	NA
chr5_128732750_128733250	-0.576224	0.000228761	0.999999	Down	MIR4460
chr19_53311500_53312000	-0.869635	0.000228971	0.999999	Down	ZNF28
chr3_7417500_7418000	-0.716	0.000230116	0.999999	Down	GRM7
chr4_100318500_100319000	0.64594	0.000230142	0.999999	Up	NA
chr4_36400500_36401000	-0.563178	0.000230403	0.999999	Down	NA
chr10_124047250_124047750	-0.619079	0.00023079	0.999999	Down	BTBD16
chr9_89494750_89495250	-0.799627	0.000231256	0.999999	Down	NA
chr1_190795250_190795750	-0.91794	0.000231276	0.999999	Down	NA
chr4_166470500_166471000	-0.795163	0.000231859	0.999999	Down	RP11-443J23.1
chr17_8953250_8953750	0.676172	0.000233415	0.999999	Up	NTN1
chr12_70111250_70111750	-0.773031	0.000233474	0.999999	Down	RP11-588G21.2
chr1_18466000_18466500	0.525971	0.000233684	0.999999	Up	IGSF21
chr8_108109750_108110250	-0.779411	0.000234771	0.999999	Down	NA
chr5_127142000_127142500	-0.54531	0.000235188	0.999999	Down	CTC-228N24.1
chr14_99679750_99680250	-0.720608	0.000235286	0.999999	Down	BCL11B
chr11_128418750_128419250	0.631399	0.000235728	0.999999	Up	ETS1
chr7_81343500_81344000	-0.957307	0.000237397	0.999999	Down	HGF
chr20_60405000_60405500	0.611843	0.000237415	0.999999	Up	CDH4
chr14_76224750_76225250	-0.830494	0.000237731	0.999999	Down	TTLL5
chr9_20005000_20005500	-0.988742	0.000237906	0.999999	Down	NA
chr11_115640750_115641250	-1.02477	0.000238181	0.999999	Down	AP000797.3
chr3_156781250_156781750	-0.512353	0.000239068	0.999999	Down	NA
chr1_66982000_66982500	-0.838811	0.000239764	0.999999	Down	NA
chr20_9431750_9432250	-1.04917	0.000240381	0.999999	Down	PLCB4
chr6_91155250_91155750	-0.954852	0.000240853	0.999999	Down	NA
chr12_54908750_54909250	-1.18142	0.000240975	0.999999	Down	NCKAP1L
chr12_105393500_105394000	0.502783	0.000241067	0.999999	Up	C12orf45
chr16_65277000_65277500	-1.11608	0.000241075	0.999999	Down	RP11-256I9.3
chr10_10857250_10857750	-0.798799	0.000241279	0.999999	Down	NA
chr19_53311250_53311750	-0.813442	0.000241584	0.999999	Down	ZNF28
chr15_66899000_66899500	0.590499	0.00024209	0.999999	Up	RP11-321F6.1
chr13_60721750_60722250	-0.617256	0.000242271	0.999999	Down	DIAPH3-AS2,DIAPH3
chr2_109738500_109739000	-0.637649	0.000242323	0.999999	Down	NA
chr2_79295250_79295750	-0.779064	0.000242455	0.999999	Down	NA
chr7_141095750_141096250	-1.02122	0.000242856	0.999999	Down	TMEM178B
chr15_51593000_51593500	-0.777851	0.000243301	0.999999	Down	CYP19A1
chr7_3172750_3173250	-0.731411	0.000243727	0.999999	Down	NA
chr19_37874250_37874750	-0.966989	0.000243941	0.999999	Down	ZNF527
chr7_117517500_117518000	-0.878417	0.000244305	0.999999	Down	NA
chr6_21234500_21235000	-0.922709	0.000244566	0.999999	Down	NA
chr2_199036750_199037250	-0.666202	0.000244972	0.999999	Down	PLCL1
chr9_118768000_118768500	0.504728	0.000245022	0.999999	Up	NA
chr5_129140250_129140750	-1.02994	0.000245268	0.999999	Down	CTC-575N7.1
chr4_96083750_96084250	-0.529948	0.000245616	0.999999	Down	UNC5C
chr2_228730500_228731000	-0.776895	0.000245831	0.999999	Down	NA
chr7_47100500_47101000	0.903384	0.000246233	0.999999	Up	AC004870.3
chr2_29333500_29334000	-0.888929	0.000246405	0.999999	Down	CLIP4
chr12_16457750_16458250	0.740199	0.000247701	0.999999	Up	NA
chr15_80611000_80611500	-0.712357	0.000249061	0.999999	Down	LINC00927
chr1_228864750_228865250	-0.73602	0.000249328	0.999999	Down	NA
chr2_6556500_6557000	-1.00123	0.000249567	0.999999	Down	NA
chr15_35451750_35452250	-0.890821	0.000249654	0.999999	Down	RP11-323I15.5
chr2_129657250_129657750	-0.922885	0.000250343	0.999999	Down	NA
chr9_32069500_32070000	-0.958657	0.000250473	0.999999	Down	NA
chr3_126545750_126546250	-0.658678	0.000250818	0.999999	Down	CHCHD6
chr2_164485750_164486250	-0.559941	0.000250856	0.999999	Down	FIGN
chr11_99510000_99510500	-1.07114	0.000251011	0.999999	Down	CNTN5
chr13_20826500_20827000	-0.940512	0.00025118	0.999999	Down	NA
chr14_48505500_48506000	-1.04876	0.00025138	0.999999	Down	NA
chr12_105791000_105791500	0.58662	0.000251554	0.999999	Up	NA
chr3_42526500_42527000	-0.965095	0.00025165	0.999999	Down	NA
chr13_58232500_58233000	-0.800687	0.000252526	0.999999	Down	PCDH17
chr19_37649000_37649500	-0.952908	0.000252621	0.999999	Down	CTC-454I21.3,ZNF585A
chr17_62059750_62060250	-0.652403	0.000252676	0.999999	Down	CTC-264K15.6
chr1_83205750_83206250	-0.917731	0.000253493	0.999999	Down	NA
chr5_73347250_73347750	0.561357	0.000253915	0.999999	Up	NA
chr10_63440250_63440750	-0.774973	0.000254236	0.999999	Down	C10orf107
chr7_141008000_141008500	-1.05985	0.000254528	0.999999	Down	TMEM178B
chr17_55163500_55164000	-0.677082	0.00025457	0.999999	Down	AKAP1
chr18_35614750_35615250	-0.712147	0.00025491	0.999999	Down	NA
chr7_51027250_51027750	-0.700893	0.000255202	0.999999	Down	RP4-724E13.2
chr9_138594000_138594500	0.786206	0.000255339	0.999999	Up	KCNT1
chr2_34340500_34341000	-0.976214	0.000255727	0.999999	Down	AC009499.1
chr22_32526000_32526500	0.629519	0.000255866	0.999999	Up	RP1-127L4.10,AP1B1P1
chr4_26075000_26075500	-0.760171	0.000256615	0.999999	Down	NA
chr3_179639000_179639500	-0.954482	0.000256776	0.999999	Down	PEX5L-AS2,PEX5L
chr9_137637500_137638000	-0.535114	0.000256887	0.999999	Down	COL5A1
chr10_52660750_52661250	-1.0825	0.00025765	0.999999	Down	NA
chr2_177775250_177775750	-0.793424	0.000257854	0.999999	Down	NA
chr6_133097250_133097750	-0.551927	0.000257998	0.999999	Down	SLC18B1
chr8_91534000_91534500	0.785095	0.000258423	0.999999	Up	LINC00534
chr15_86401250_86401750	-0.996474	0.000258914	0.999999	Down	NA
chr6_1139750_1140250	-0.839514	0.000258937	0.999999	Down	NA
chr5_100179000_100179500	-0.531829	0.000259383	0.999999	Down	ST8SIA4
chr12_129514750_129515250	-0.583303	0.000259594	0.999999	Down	NA
chr5_29961250_29961750	-0.697282	0.000259878	0.999999	Down	NA
chr1_151607000_151607500	-1.05395	0.000259946	0.999999	Down	SNX27
chr11_78031500_78032000	-1.13505	0.000259995	0.999999	Down	GAB2
chr2_119552250_119552750	-0.886268	0.000260865	0.999999	Down	NA
chr12_69437250_69437750	0.623625	0.000261283	0.999999	Up	NA
chr6_10673500_10674000	-0.66346	0.000261684	0.999999	Down	C6orf52
chr18_76951500_76952000	-0.617983	0.000262319	0.999999	Down	ATP9B
chr10_111305250_111305750	-0.934315	0.000262486	0.999999	Down	NA
chr2_25678750_25679250	0.528136	0.000262786	0.999999	Up	DTNB
chr16_46638500_46639000	-0.840688	0.000263174	0.999999	Down	SHCBP1
chr12_101852000_101852500	-0.654491	0.000264126	0.999999	Down	NA
chr1_26262000_26262500	-0.579161	0.000264329	0.999999	Down	NA
chr1_115162500_115163000	0.51626	0.000264588	0.999999	Up	DENND2C
chr5_160083250_160083750	-0.851573	0.000264801	0.999999	Down	ATP10B
chr7_19513250_19513750	-0.706022	0.000265423	0.999999	Down	AC007091.1
chr7_87125000_87125500	0.645503	0.000265602	0.999999	Up	NA
chr16_48982500_48983000	-1.01882	0.000265863	0.999999	Down	NA
chr20_59931250_59931750	0.520064	0.000266125	0.999999	Up	CDH4
chr13_95282500_95283000	-0.816829	0.000266681	0.999999	Down	GPR180
chr14_43946500_43947000	-1.00263	0.000266728	0.999999	Down	NA
chr3_51282000_51282500	-0.702132	0.000266815	0.999999	Down	DOCK3
chr6_11029750_11030250	0.686867	0.000267067	0.999999	Up	ELOVL2
chr10_132619000_132619500	-0.926017	0.000267091	0.999999	Down	NA
chr11_20238000_20238500	-1.0782	0.000267485	0.999999	Down	NA
chr14_96577500_96578000	-0.90804	0.000267536	0.999999	Down	NA
chr7_12124500_12125000	-0.943869	0.000267604	0.999999	Down	NA
chr1_192722000_192722500	-0.809106	0.000267932	0.999999	Down	NA
chr1_84504000_84504500	0.637081	0.000268643	0.999999	Up	NA
chr9_118767500_118768000	0.598674	0.00026984	0.999999	Up	NA
chr6_120306500_120307000	-1.11395	0.000270842	0.999999	Down	NA
chr6_54572000_54572500	-1.08295	0.000270976	0.999999	Down	NA
chr5_263750_264250	0.516711	0.000271001	0.999999	Up	NA
chr1_156804250_156804750	-0.50504	0.000271496	0.999999	Down	NTRK1
chr10_132618750_132619250	-0.918011	0.000271539	0.999999	Down	NA
chr11_71982750_71983250	-0.686187	0.000271905	0.999999	Down	NA
chr8_97402500_97403000	-1.05168	0.000272016	0.999999	Down	NA
chr10_67475000_67475500	-0.958345	0.000272954	0.999999	Down	RP11-222A11.1
chr1_5467750_5468250	-0.849505	0.00027474	0.999999	Down	NA
chr3_171560000_171560500	-0.556564	0.000274957	0.999999	Down	NA
chr5_168842000_168842500	-0.904628	0.000275186	0.999999	Down	NA
chr15_41123750_41124250	0.573873	0.000275929	0.999999	Up	NA
chr11_86486750_86487250	-0.557728	0.000276584	0.999999	Down	NA
chr1_78846750_78847250	-1.0442	0.00027668	0.999999	Down	PTGFR
chr13_19724250_19724750	-0.797765	0.000276691	0.999999	Down	NA
chr6_129615000_129615500	-0.910247	0.000276737	0.999999	Down	LAMA2
chr9_109133250_109133750	-0.959434	0.000276769	0.999999	Down	RP11-308N19.1
chr4_125249500_125250000	-0.546624	0.000277117	0.999999	Down	NA
chr20_17895000_17895500	-0.943254	0.000277254	0.999999	Down	NA
chr5_144848750_144849250	-1.04438	0.000277272	0.999999	Down	NA
chr4_146180750_146181250	-1.03601	0.000277314	0.999999	Down	NA
chr15_34960250_34960750	-0.920131	0.000278274	0.999999	Down	NA
chr12_39512750_39513250	-1.03957	0.000278454	0.999999	Down	NA
chr15_45415750_45416250	-0.935444	0.00027915	0.999999	Down	DUOXA1
chr6_99138500_99139000	-1.03548	0.000279217	0.999999	Down	NA
chr2_85953000_85953500	-0.620721	0.000279477	0.999999	Down	NA
chr16_79593500_79594000	0.630174	0.000279945	0.999999	Up	NA
chr3_36003000_36003500	-0.540191	0.000279988	0.999999	Down	NA
chr5_94060750_94061250	-0.530728	0.000280139	0.999999	Down	ANKRD32,MCTP1
chr1_63568750_63569250	-0.940494	0.000280338	0.999999	Down	NA
chr16_78952750_78953250	0.514018	0.000280451	0.999999	Up	WWOX
chr2_167406500_167407000	-0.745792	0.00028063	0.999999	Down	NA
chr2_189278500_189279000	-0.934603	0.000281768	0.999999	Down	GULP1
chr8_85882000_85882500	-1.02626	0.000281833	0.999999	Down	NA
chr2_152709250_152709750	-0.87129	0.000282742	0.999999	Down	CACNB4
chr7_50170750_50171250	-0.538379	0.00028361	0.999999	Down	C7orf72
chr2_62966500_62967000	0.568432	0.000283802	0.999999	Up	EHBP1
chr12_90306500_90307000	-0.927707	0.000283989	0.999999	Down	RP11-654D12.2
chr8_39334000_39334500	-1.15798	0.000284011	0.999999	Down	ADAM3A
chr12_8767500_8768000	-0.529092	0.000284113	0.999999	Down	NA
chr5_53057500_53058000	-0.62987	0.000284239	0.999999	Down	NA
chr12_25501250_25501750	0.887318	0.000284403	0.999999	Up	NA
chr19_30810750_30811250	-1.04188	0.000285264	0.999999	Down	ZNF536
chr11_80141750_80142250	-1.16688	0.000285417	0.999999	Down	NA
chr8_53821500_53822000	-1.01872	0.00028552	0.999999	Down	NA
chr9_15471500_15472000	-0.51893	0.000285815	0.999999	Down	PSIP1
chr10_129495000_129495500	-0.964284	0.000285886	0.999999	Down	NA
chr11_105252750_105253250	-0.939433	0.00028615	0.999999	Down	RP11-94P11.4
chr3_48764750_48765250	-0.531206	0.00028748	0.999999	Down	IP6K2
chr1_7376250_7376750	-0.706998	0.000287501	0.999999	Down	CAMTA1
chr6_16859250_16859750	-0.909929	0.000287698	0.999999	Down	NA
chr2_161168000_161168500	-0.851528	0.000287748	0.999999	Down	RBMS1
chr16_81813250_81813750	0.612889	0.000287858	0.999999	Up	PLCG2
chr21_39416500_39417000	-0.848837	0.000288142	0.999999	Down	DSCR4
chr20_6505750_6506250	-1.06141	0.000288564	0.999999	Down	RP11-199O14.1
chr11_21631500_21632000	-0.788368	0.000288737	0.999999	Down	NA
chr10_35462750_35463250	-0.713577	0.000289325	0.999999	Down	CREM
chr8_70774750_70775250	-0.744995	0.000289483	0.999999	Down	NA
chr13_20826750_20827250	-0.787295	0.000289495	0.999999	Down	NA
chr11_110518500_110519000	-1.00127	0.00028963	0.999999	Down	ARHGAP20
chr9_27647750_27648250	-0.651641	0.000290402	0.999999	Down	NA
chr13_97434750_97435250	-1.02746	0.000290519	0.999999	Down	HS6ST3
chr2_136451750_136452250	-0.559278	0.000291387	0.999999	Down	R3HDM1
chr17_28311500_28312000	0.715941	0.000291577	0.999999	Up	EFCAB5
chr3_15601000_15601500	0.517704	0.000291697	0.999999	Up	NA
chr6_143733250_143733750	-0.814329	0.000291857	0.999999	Down	NA
chr2_13028250_13028750	-0.988246	0.00029275	0.999999	Down	NA
chr11_125895000_125895500	-0.669662	0.000293282	0.999999	Down	CDON
chr12_2491250_2491750	-0.689315	0.000293539	0.999999	Down	CACNA1C
chr14_37043750_37044250	-1.17458	0.000293833	0.999999	Down	NA
chr18_7858000_7858500	-0.962569	0.000293986	0.999999	Down	PTPRM
chr13_76891000_76891500	-0.811667	0.000294379	0.999999	Down	NA
chr3_70441500_70442000	-1.13734	0.000295295	0.999999	Down	NA
chr9_37564750_37565250	-0.767127	0.000295484	0.999999	Down	FBXO10,RP11-613M10.8
chr1_20512500_20513000	-0.86233	0.000295885	0.999999	Down	RP3-340N1.5,UBXN10
chr12_52755250_52755750	-0.553228	0.000297119	0.999999	Down	KRT85
chr11_11550000_11550500	-0.885704	0.000297218	0.999999	Down	GALNT18
chr5_174432500_174433000	0.765074	0.000297275	0.999999	Up	NA
chr1_151447500_151448000	-0.573674	0.000297487	0.999999	Down	NA
chr6_105840500_105841000	-0.505335	0.000297681	0.999999	Down	PREP
chr1_169128500_169129000	-0.511959	0.000297908	0.999999	Down	NME7
chr20_47969500_47970000	-0.621076	0.000298356	0.999999	Down	NA
chr7_92825000_92825500	-0.580994	0.000298908	0.999999	Down	HEPACAM2
chr5_172781750_172782250	-0.783383	0.000299306	0.999999	Down	NA
chr7_156647000_156647500	0.619669	0.000299715	0.999999	Up	LMBR1
chr10_46076500_46077000	-0.70469	0.000300926	0.999999	Down	MARCH8
chr13_48148250_48148750	-0.924245	0.000300992	0.999999	Down	NA
chr10_132618500_132619000	-1.05074	0.000301221	0.999999	Down	NA
chr12_98512750_98513250	-0.908101	0.000301977	0.999999	Down	RP11-690J15.1
chr13_60487000_60487500	-0.979714	0.000302029	0.999999	Down	DIAPH3
chr7_86253250_86253750	-0.931692	0.000302214	0.999999	Down	NA
chr7_30786750_30787250	-0.560665	0.000302675	0.999999	Down	INMT
chr2_197197750_197198250	-0.615957	0.000302979	0.999999	Down	HECW2
chr1_234021000_234021500	-0.886905	0.000303042	0.999999	Down	NA
chr5_80287500_80288000	-0.570663	0.000303456	0.999999	Down	RASGRF2
chr14_30047000_30047500	-0.981165	0.000304214	0.999999	Down	PRKD1
chr5_14391250_14391750	-0.7405	0.00030443	0.999999	Down	TRIO
chr7_86742250_86742750	-0.638185	0.000304573	0.999999	Down	NA
chr13_50272000_50272500	-0.71089	0.000304884	0.999999	Down	NA
chr1_184098000_184098500	-0.900103	0.000304909	0.999999	Down	NA
chr20_59961250_59961750	0.534961	0.000305621	0.999999	Up	CDH4
chr17_64239750_64240250	-0.731049	0.00030594	0.999999	Down	APOH
chr4_26145750_26146250	-0.96435	0.000305997	0.999999	Down	NA
chr5_143165500_143166000	-1.01379	0.000306454	0.999999	Down	CTB-57H20.1
chr3_81652750_81653250	-0.511065	0.00030667	0.999999	Down	GBE1
chr6_75918250_75918750	-1.05591	0.00030731	0.999999	Down	NA
chr1_215830250_215830750	0.820668	0.000307393	0.999999	Up	USH2A
chr11_63480750_63481250	-0.536242	0.000307457	0.999999	Down	RTN3
chr17_44914500_44915000	-0.636004	0.000307895	0.999999	Down	WNT9B
chr12_16458000_16458500	0.512576	0.000309351	0.999999	Up	NA
chr10_122905750_122906250	-0.718991	0.000310208	0.999999	Down	NA
chr6_114248250_114248750	-0.710078	0.000310716	0.999999	Down	NA
chr6_52963000_52963500	-0.728838	0.000310942	0.999999	Down	FBXO9
chr10_3065500_3066000	-0.714735	0.000311224	0.999999	Down	NA
chr1_160592250_160592750	-0.539458	0.000311418	0.999999	Down	SLAMF1
chr11_21125750_21126250	-1.12125	0.000311865	0.999999	Down	NELL1
chr10_3490750_3491250	-0.601102	0.000312036	0.999999	Down	NA
chr2_108373000_108373500	-0.992074	0.000313361	0.999999	Down	GACAT1
chr9_74789500_74790000	-0.715173	0.000313381	0.999999	Down	GDA
chr1_86481750_86482250	-0.847565	0.000313916	0.999999	Down	COL24A1
chr2_182953500_182954000	0.588828	0.000314076	0.999999	Up	PPP1R1C
chr10_132306750_132307250	-0.939854	0.000314303	0.999999	Down	NA
chr11_35655000_35655500	-0.630777	0.000314307	0.999999	Down	NA
chr3_181689250_181689750	-0.50949	0.000314973	0.999999	Down	RP11-416O18.1
chr3_105810000_105810500	-0.538086	0.000315244	0.999999	Down	NA
chr1_194435500_194436000	-0.83788	0.000315475	0.999999	Down	NA
chr12_67057250_67057750	-0.779053	0.000315602	0.999999	Down	GRIP1
chr4_122836250_122836750	-0.921833	0.000316215	0.999999	Down	TRPC3
chr15_25666750_25667250	-0.547849	0.000317474	0.999999	Down	UBE3A
chr8_102834000_102834500	-1.02204	0.00031833	0.999999	Down	NCALD
chr2_17108000_17108500	-0.994554	0.000318359	0.999999	Down	NA
chr3_163902250_163902750	-0.76305	0.000318376	0.999999	Down	NA
chr17_52964000_52964500	0.903665	0.00031839	0.999999	Up	NA
chr1_60194500_60195000	-0.601625	0.000318693	0.999999	Down	FGGY
chr20_8115250_8115750	-0.519989	0.00031883	0.999999	Down	PLCB1
chr1_235659750_235660250	-0.523472	0.000320289	0.999999	Down	B3GALNT2
chr5_33034000_33034500	-0.865081	0.000320922	0.999999	Down	CTD-2066L21.3
chr4_141986500_141987000	0.638691	0.000321159	0.999999	Up	RNF150
chr18_7641000_7641500	-0.754975	0.000321521	0.999999	Down	PTPRM
chr16_62850250_62850750	-0.890971	0.000322175	0.999999	Down	NA
chr20_42750750_42751250	-0.813507	0.000322489	0.999999	Down	JPH2
chr14_80427250_80427750	-1.09458	0.000322526	0.999999	Down	RP11-526N18.1
chr10_43965250_43965750	-0.544804	0.000322575	0.999999	Down	ZNF487
chr3_62515250_62515750	-0.943197	0.000323191	0.999999	Down	CADPS
chr2_122739500_122740000	-0.662204	0.00032361	0.999999	Down	NA
chr6_146766500_146767000	-0.751925	0.000323611	0.999999	Down	NA
chr6_83213500_83214000	-1.07495	0.000323714	0.999999	Down	NA
chr1_69654250_69654750	-0.70664	0.000324968	0.999999	Down	NA
chr1_111853500_111854000	-1.04124	0.000325447	0.999999	Down	CHIA
chr7_83632500_83633000	-1.01602	0.000325648	0.999999	Down	SEMA3A
chr2_204804250_204804750	-0.603925	0.000325889	0.999999	Down	ICOS
chr11_132487750_132488250	1.09544	0.000326204	0.999999	Up	OPCML
chr14_88751500_88752000	-0.949369	0.000326558	0.999999	Down	KCNK10
chr10_133171250_133171750	-0.868266	0.000327194	0.999999	Down	NA
chr6_40324750_40325250	-0.738008	0.000327209	0.999999	Down	TDRG1
chr1_215306750_215307250	-1.06162	0.000327635	0.999999	Down	KCNK2
chr14_54145000_54145500	-0.931936	0.000328055	0.999999	Down	AL163953.3
chr2_83601000_83601500	-1.02163	0.000328373	0.999999	Down	NA
chr7_43366250_43366750	-0.815847	0.000328658	0.999999	Down	HECW1
chr6_57069750_57070250	0.737036	0.000329004	0.999999	Up	RAB23
chr11_58226500_58227000	-0.801105	0.000329022	0.999999	Down	NA
chr11_80864000_80864500	-0.91546	0.000329643	0.999999	Down	NA
chr1_240367500_240368000	-1.04454	0.000329719	0.999999	Down	FMN2
chr2_79295000_79295500	-0.564652	0.000330125	0.999999	Down	NA
chr3_118778250_118778750	-1.03112	0.000331097	0.999999	Down	IGSF11
chr3_135278750_135279250	-0.965904	0.000331342	0.999999	Down	NA
chr5_23800500_23801000	-0.759366	0.000331514	0.999999	Down	NA
chr14_92689750_92690250	0.628824	0.000331858	0.999999	Up	NA
chr1_32161750_32162250	0.523367	0.000331944	0.999999	Up	COL16A1
chr16_31281000_31281500	-0.667414	0.000332235	0.999999	Down	ITGAM
chr10_78058250_78058750	0.560844	0.000332887	0.999999	Up	C10orf11
chr3_180778500_180779000	-0.770534	0.000332996	0.999999	Down	SOX2-OT
chr4_13398500_13399000	-0.958884	0.000333701	0.999999	Down	RAB28
chr7_87314500_87315000	-0.720976	0.000333709	0.999999	Down	ABCB1,RUNDC3B
chr18_11778000_11778500	-0.817918	0.00033378	0.999999	Down	GNAL
chr4_170473000_170473500	-0.801682	0.00033386	0.999999	Down	NEK1
chr1_242372500_242373000	-0.896109	0.000334166	0.999999	Down	RP11-561I11.3,PLD5
chr7_11218750_11219250	-0.673538	0.000335297	0.999999	Down	NA
chr11_89976750_89977250	-0.898069	0.000335483	0.999999	Down	NA
chr15_51645000_51645500	-0.550387	0.000335797	0.999999	Down	GLDN
chr22_31519750_31520250	-0.550422	0.000335903	0.999999	Down	INPP5J
chr15_30022250_30022750	-0.823622	0.000335994	0.999999	Down	TJP1
chr14_39093500_39094000	-0.850224	0.000336013	0.999999	Down	NA
chr9_110675250_110675750	-1.00886	0.000336336	0.999999	Down	NA
chr1_210097000_210097500	-1.02726	0.000336738	0.999999	Down	NA
chr1_113756250_113756750	-0.865711	0.000336758	0.999999	Down	NA
chr4_184732500_184733000	-0.591255	0.000336963	0.999999	Down	NA
chr16_1788750_1789250	-0.526022	0.000337146	0.999999	Down	MAPK8IP3
chr8_53821250_53821750	-0.943629	0.000337618	0.999999	Down	NA
chr5_127331250_127331750	-0.586656	0.000338291	0.999999	Down	CTC-228N24.3
chr2_197846500_197847000	-0.633027	0.000338751	0.999999	Down	ANKRD44
chr15_84539000_84539500	-0.522982	0.000338765	0.999999	Down	ADAMTSL3
chr10_129503500_129504000	-0.810471	0.000338971	0.999999	Down	NA
chr12_128033750_128034250	-0.821705	0.000339304	0.999999	Down	NA
chr13_89515250_89515750	-1.00986	0.000339339	0.999999	Down	NA
chr9_118803000_118803500	0.85493	0.000339683	0.999999	Up	NA
chr8_118181000_118181500	-0.946967	0.000340419	0.999999	Down	SLC30A8
chr7_38733250_38733750	0.694769	0.000340664	0.999999	Up	NA
chr2_125631250_125631750	-1.14281	0.000340819	0.999999	Down	CNTNAP5
chr5_142702000_142702500	0.68338	0.00034087	0.999999	Up	NR3C1
chr5_123899000_123899500	-0.581955	0.000340909	0.999999	Down	NA
chr9_83535500_83536000	-1.01642	0.000341194	0.999999	Down	NA
chr16_22701000_22701500	-0.939018	0.000341447	0.999999	Down	NA
chr4_87068500_87069000	-1.09018	0.00034149	0.999999	Down	RP11-778J15.1,MAPK10
chr17_78492500_78493000	-0.687701	0.00034175	0.999999	Down	NA
chr1_113155750_113156250	-0.625183	0.000342157	0.999999	Down	ST7L
chr2_218229250_218229750	-1.1457	0.000342219	0.999999	Down	DIRC3
chr9_117623500_117624000	-0.636646	0.000342755	0.999999	Down	NA
chr3_174684500_174685000	0.683477	0.000342915	0.999999	Up	NAALADL2
chr2_182402250_182402750	-0.919106	0.000342929	0.999999	Down	CERKL
chr6_105868750_105869250	0.517071	0.000342999	0.999999	Up	NA
chr15_100922500_100923000	-0.851792	0.000343645	0.999999	Down	RP11-168G16.2
chr9_35814750_35815250	-1.21966	0.000343678	0.999999	Down	HINT2,TMEM8B
chr14_36341500_36342000	0.853868	0.000343722	0.999999	Up	BRMS1L
chr14_88086000_88086500	-0.958181	0.000343839	0.999999	Down	NA
chr5_104264500_104265000	-0.939861	0.000344469	0.999999	Down	CTD-2374C24.1,RP11-6N13.1
chr11_17885750_17886250	-0.537475	0.000344927	0.999999	Down	SERGEF
chr3_157039500_157040000	-0.786344	0.000345308	0.999999	Down	RP11-550I24.2,VEPH1
chr5_45226250_45226750	-1.15108	0.000345336	0.999999	Down	NA
chr14_21949750_21950250	-0.855269	0.000345556	0.999999	Down	TOX4
chr17_9418250_9418750	-0.565367	0.000346036	0.999999	Down	STX8
chr18_3344500_3345000	-0.837657	0.000346571	0.999999	Down	NA
chr20_36971250_36971750	0.518218	0.000347074	0.999999	Up	NA
chr10_45203500_45204000	-0.945846	0.000347093	0.999999	Down	NA
chr8_67892000_67892500	-0.961122	0.000347298	0.999999	Down	PPP1R42
chr4_41600250_41600750	-0.715201	0.000348314	0.999999	Down	LIMCH1
chr1_70202750_70203250	-0.738064	0.000348616	0.999999	Down	LRRC7
chr6_84761000_84761500	-0.917608	0.000348631	0.999999	Down	MRAP2
chr1_200809750_200810250	-0.63695	0.000348955	0.999999	Down	CAMSAP2
chr12_122884000_122884500	-0.584649	0.000349396	0.999999	Down	RP11-450K4.1,CLIP1
chr7_27276250_27276750	0.595762	0.000349726	0.999999	Up	NA
chr5_82804250_82804750	-0.55202	0.000350084	0.999999	Down	VCAN
chr5_128325750_128326250	-1.01096	0.000350266	0.999999	Down	SLC27A6
chr8_23479500_23480000	-0.863726	0.000351229	0.999999	Down	NA
chr3_85289750_85290250	-0.927523	0.000351291	0.999999	Down	CADM2
chr18_59663500_59664000	-0.936767	0.000351359	0.999999	Down	NA
chr14_57828500_57829000	-0.758501	0.000351579	0.999999	Down	NA
chr2_123683750_123684250	-1.04308	0.000351805	0.999999	Down	NA
chr5_90793000_90793500	-0.652997	0.000351904	0.999999	Down	NA
chr10_25984500_25985000	-0.80933	0.000353229	0.999999	Down	NA
chr14_37096000_37096500	-0.974363	0.000354164	0.999999	Down	NA
chr20_51285750_51286250	-1.02543	0.000354382	0.999999	Down	NA
chr8_121324750_121325250	-0.70988	0.000355053	0.999999	Down	COL14A1
chr14_31296750_31297250	-1.04621	0.000355406	0.999999	Down	NA
chr1_7376500_7377000	-0.684895	0.000355804	0.999999	Down	CAMTA1
chr3_181968750_181969250	-0.683859	0.000356302	0.999999	Down	NA
chr3_176410500_176411000	0.801106	0.000356443	0.999999	Up	RP11-644C3.1
chr2_208374000_208374500	-0.89731	0.000356518	0.999999	Down	AC007879.5
chr9_106023750_106024250	-0.990634	0.000357094	0.999999	Down	RP11-341A22.2
chr3_5852000_5852500	-0.74747	0.000357185	0.999999	Down	NA
chr8_109113250_109113750	-1.02122	0.000357483	0.999999	Down	NA
chr11_115022000_115022500	-1.16936	0.000358021	0.999999	Down	NA
chr5_67147250_67147750	-0.755484	0.000358045	0.999999	Down	RP11-83M16.6,RP11-434D9.2
chr11_28081250_28081750	-0.733492	0.000358339	0.999999	Down	KIF18A
chr1_175836750_175837250	-1.03623	0.000358604	0.999999	Down	NA
chr13_96077000_96077500	0.578922	0.000358992	0.999999	Up	NA
chr14_76225000_76225500	-0.759059	0.000359245	0.999999	Down	TTLL5
chr3_67434750_67435250	0.503346	0.000359949	0.999999	Up	SUCLG2
chr1_40589250_40589750	-0.801818	0.000360385	0.999999	Down	NA
chr7_136599500_136600000	-0.833738	0.000360754	0.999999	Down	hsa-mir-490,CHRM2
chr14_33695750_33696250	-1.13448	0.00036123	0.999999	Down	NPAS3
chr2_180897500_180898000	-1.01407	0.000361414	0.999999	Down	NA
chr6_39507000_39507500	-0.511656	0.00036262	0.999999	Down	KIF6
chr13_112746500_112747000	-0.938117	0.000362783	0.999999	Down	NA
chr1_35438500_35439000	-0.595556	0.000363073	0.999999	Down	NA
chr14_22408000_22408500	0.504164	0.000363259	0.999999	Up	NA
chr10_75096500_75097000	-0.63522	0.000363302	0.999999	Down	TTC18
chr1_70045250_70045750	-0.872724	0.000363532	0.999999	Down	LRRC7
chr11_57832500_57833000	-0.793702	0.000364434	0.999999	Down	OR9Q1
chr5_106799750_106800250	-0.877328	0.000364534	0.999999	Down	EFNA5
chr14_67484250_67484750	0.711725	0.000365407	0.999999	Up	GPHN
chr8_136510250_136510750	-0.880409	0.000365667	0.999999	Down	KHDRBS3
chr10_32385500_32386000	-0.730106	0.00036601	0.999999	Down	NA
chr1_193282000_193282500	-0.889746	0.000367372	0.999999	Down	LINC01031
chr1_221119250_221119750	-0.817966	0.000367378	0.999999	Down	NA
chr2_165077750_165078250	-0.87953	0.000367512	0.999999	Down	AC092684.1
chr2_84896250_84896750	-0.809483	0.000367642	0.999999	Down	DNAH6
chr10_72740000_72740500	-0.703358	0.000368328	0.999999	Down	NA
chr13_22854250_22854750	-0.849753	0.000368502	0.999999	Down	NA
chr12_16458250_16458750	0.501922	0.000368729	0.999999	Up	NA
chr10_67355250_67355750	-0.632385	0.000369187	0.999999	Down	RP11-222A11.1
chr11_103638750_103639250	-1.15965	0.000369332	0.999999	Down	RP11-563P16.1
chr9_87725500_87726000	-0.59064	0.000369734	0.999999	Down	NA
chr7_66299250_66299750	-0.671046	0.000369758	0.999999	Down	GTF2IRD1P1
chr4_148471000_148471500	-1.01853	0.000370251	0.999999	Down	NA
chr3_65352750_65353250	-1.02811	0.000370651	0.999999	Down	MAGI1
chr10_76502750_76503250	0.51598	0.000370925	0.999999	Up	NA
chr2_196751750_196752250	-0.795275	0.000371089	0.999999	Down	DNAH7
chr4_175979000_175979500	1.04814	0.000371106	0.999999	Up	NA
chr11_5593250_5593750	-0.746376	0.000371171	0.999999	Down	HNRNPA1P53,HBG2,AC015691.13
chr7_5132500_5133000	-0.528209	0.000371246	0.999999	Down	NA
chr3_18395500_18396000	-0.753352	0.000371403	0.999999	Down	SATB1,TBC1D5
chr18_40098500_40099000	0.866425	0.000371732	0.999999	Up	LINC00907
chr2_98871750_98872250	0.645626	0.00037224	0.999999	Up	VWA3B
chr20_11660250_11660750	-0.595309	0.000372601	0.999999	Down	NA
chr3_112643500_112644000	-0.529159	0.000372624	0.999999	Down	CD200R1
chr12_24360500_24361000	-0.869051	0.000372654	0.999999	Down	NA
chr6_16024000_16024500	-0.867793	0.000372777	0.999999	Down	NA
chr7_144847750_144848250	-0.876577	0.000372841	0.999999	Down	NA
chr10_113593500_113594000	-0.736153	0.000373032	0.999999	Down	NA
chr8_99290500_99291000	-0.955343	0.000373178	0.999999	Down	NIPAL2
chr2_200433000_200433500	-0.877778	0.000373687	0.999999	Down	NA
chr6_16084000_16084500	-0.583765	0.000373945	0.999999	Down	NA
chr16_79402750_79403250	-0.810187	0.000374098	0.999999	Down	NA
chr12_40727000_40727500	-0.537075	0.000374705	0.999999	Down	LRRK2
chr21_29074000_29074500	-0.998894	0.000374911	0.999999	Down	NA
chr5_57595500_57596000	-0.70673	0.000374941	0.999999	Down	NA
chr4_174166250_174166750	-0.50051	0.000375101	0.999999	Down	GALNT7
chr5_107559000_107559500	-0.821973	0.000375349	0.999999	Down	FBXL17
chr1_83277250_83277750	-1.05263	0.000375653	0.999999	Down	NA
chr2_114881500_114882000	-0.96389	0.000375881	0.999999	Down	NA
chr10_23841250_23841750	-0.895816	0.000376249	0.999999	Down	NA
chr7_144572750_144573250	-0.699537	0.000376269	0.999999	Down	NA
chr9_110450250_110450750	-0.576704	0.000376744	0.999999	Down	NA
chr2_105525750_105526250	-1.08325	0.000377292	0.999999	Down	RP11-13J10.1
chr5_88810500_88811000	-0.996592	0.000377898	0.999999	Down	NA
chr20_13071750_13072250	0.586789	0.000378004	0.999999	Up	SPTLC3
chr17_56883500_56884000	0.576142	0.00037836	0.999999	Up	PPM1E
chr16_25400750_25401250	-0.721382	0.000378532	0.999999	Down	NA
chr3_145918750_145919250	-0.522744	0.00037881	0.999999	Down	PLSCR4
chr20_11660000_11660500	-0.533516	0.000379022	0.999999	Down	NA
chr5_71500_72000	-0.778681	0.000379024	0.999999	Down	NA
chr2_190912000_190912500	-0.706502	0.000379572	0.999999	Down	C2orf88
chr1_169232000_169232500	-0.644016	0.000380152	0.999999	Down	NME7
chr12_98512500_98513000	-0.99574	0.000380182	0.999999	Down	RP11-690J15.1
chr1_246629250_246629750	-0.571913	0.000380532	0.999999	Down	SMYD3
chr13_68726750_68727250	-0.882445	0.000380574	0.999999	Down	NA
chr7_117265250_117265750	-1.01658	0.000380666	0.999999	Down	AC000111.6,CFTR
chr5_50160250_50160750	-0.988062	0.000381136	0.999999	Down	NA
chr5_5220500_5221000	-1.01626	0.000381489	0.999999	Down	ADAMTS16
chr7_130994250_130994750	-0.873012	0.000381593	0.999999	Down	MKLN1-AS2,MKLN1
chr2_897250_897750	-0.908645	0.000381795	0.999999	Down	AC113607.2
chr13_108991000_108991500	0.511181	0.000381984	0.999999	Up	NA
chr7_126774000_126774500	-0.861064	0.000382021	0.999999	Down	GRM8
chr18_74343500_74344000	-0.616483	0.000382754	0.999999	Down	RP11-111H3.3
chr17_14761250_14761750	-0.860143	0.000382856	0.999999	Down	AC005863.2
chr8_111231500_111232000	-0.67468	0.000383635	0.999999	Down	NA
chr11_107447500_107448000	-0.851134	0.000384238	0.999999	Down	NA
chr7_105570250_105570750	-0.987385	0.000384384	0.999999	Down	CDHR3
chr10_20106750_20107250	-0.799802	0.000384453	0.999999	Down	PLXDC2
chr11_58701000_58701500	0.601229	0.000384727	0.999999	Up	GLYATL1,RP11-142C4.6
chr14_30989750_30990250	-0.931687	0.000384783	0.999999	Down	RP11-1103G16.1
chr14_65266000_65266500	-0.541989	0.000385146	0.999999	Down	SPTB
chr11_83520000_83520500	-0.970972	0.000385382	0.999999	Down	DLG2
chr3_139324250_139324750	-0.866137	0.00038572	0.999999	Down	NMNAT3
chr17_54731250_54731750	-0.853097	0.000385759	0.999999	Down	NA
chr4_119698000_119698500	-0.655329	0.000386142	0.999999	Down	SEC24D
chr17_56940750_56941250	-0.867761	0.000386449	0.999999	Down	PPM1E
chr14_100127000_100127500	-0.549161	0.000387039	0.999999	Down	HHIPL1
chr12_79065250_79065750	-0.920202	0.000387065	0.999999	Down	NA
chr8_76597000_76597500	-0.955255	0.000388145	0.999999	Down	NA
chr8_63310000_63310500	-1.10286	0.00038841	0.999999	Down	NKAIN3
chr3_8854750_8855250	-0.956571	0.000389492	0.999999	Down	CAV3,RAD18
chr10_124663000_124663500	-0.917889	0.000389839	0.999999	Down	NA
chr19_54149750_54150250	-0.894514	0.000389959	0.999999	Down	NA
chr7_13753750_13754250	-0.812402	0.000390514	0.999999	Down	NA
chr8_26385000_26385500	-0.81331	0.000391152	0.999999	Down	DPYSL2
chr13_80069500_80070000	0.918401	0.000391797	0.999999	Up	NDFIP2
chr7_46985500_46986000	-0.990882	0.000392136	0.999999	Down	AC004901.1
chr2_178921000_178921500	0.565495	0.000392138	0.999999	Up	PDE11A
chr9_108259500_108260000	-0.527022	0.000392449	0.999999	Down	FSD1L
chr7_81680750_81681250	-0.852664	0.000392491	0.999999	Down	CACNA2D1
chr2_151094000_151094500	-1.04748	0.000392647	0.999999	Down	AC113610.1,AC016682.1
chr11_79684000_79684500	-1.08854	0.00039272	0.999999	Down	NA
chr11_98179500_98180000	-1.13685	0.000392779	0.999999	Down	NA
chr3_39078250_39078750	-0.584557	0.000392792	0.999999	Down	NA
chr12_106198750_106199250	-0.893218	0.000392928	0.999999	Down	NA
chr12_11729000_11729500	-1.03413	0.000393274	0.999999	Down	RP11-434C1.1
chr13_44190250_44190750	0.841765	0.000393945	0.999999	Up	ENOX1
chr10_63440500_63441000	-0.743543	0.000394015	0.999999	Down	C10orf107
chr14_43103750_43104250	-0.629031	0.000394106	0.999999	Down	CTD-2307P3.1
chr2_222233750_222234250	-0.82708	0.000394283	0.999999	Down	NA
chr11_35654750_35655250	-0.591596	0.000394545	0.999999	Down	NA
chr18_66833500_66834000	-0.990254	0.000394661	0.999999	Down	NA
chr10_130602750_130603250	-0.850873	0.000394775	0.999999	Down	NA
chr15_93213750_93214250	-0.873859	0.000394781	0.999999	Down	FAM174B
chr6_39749750_39750250	-0.936244	0.00039524	0.999999	Down	NA
chr6_99240000_99240500	-0.752065	0.000395318	0.999999	Down	RP11-67P15.1
chr3_45164750_45165250	-0.6097	0.000395543	0.999999	Down	CDCP1
chr12_67057000_67057500	-0.954319	0.000395779	0.999999	Down	GRIP1
chr5_112719750_112720250	-0.825156	0.000395783	0.999999	Down	MCC,CTD-2201G3.1
chr6_118038000_118038500	-0.794975	0.000395861	0.999999	Down	NA
chr5_143609000_143609500	-0.891929	0.000395912	0.999999	Down	KCTD16
chr10_24490750_24491250	-0.65582	0.000396146	0.999999	Down	KIAA1217
chr6_121940750_121941250	-0.55842	0.000396237	0.999999	Down	NA
chr6_76485500_76486000	-0.768328	0.000396565	0.999999	Down	MYO6
chr4_143919000_143919500	-1.10977	0.000397671	0.999999	Down	RP11-284M14.1
chr10_131097000_131097500	-0.619545	0.000398087	0.999999	Down	NA
chr10_120360500_120361000	-0.678272	0.000398092	0.999999	Down	NA
chr2_31086500_31087000	0.571087	0.00039821	0.999999	Up	NA
chr12_70329000_70329500	-0.510853	0.000398296	0.999999	Down	RP11-611E13.2,MYRFL
chr5_78768000_78768500	-0.914041	0.000398619	0.999999	Down	HOMER1
chr3_21553750_21554250	-0.944245	0.000398951	0.999999	Down	ZNF385D
chr8_136510500_136511000	-0.746385	0.000399467	0.999999	Down	KHDRBS3
chr11_117491250_117491750	-0.835313	0.000399877	0.999999	Down	DSCAML1
chr2_164326250_164326750	-0.711266	0.000400095	0.999999	Down	NA
chr1_180036250_180036750	-0.61712	0.000400269	0.999999	Down	CEP350
chr17_13936250_13936750	-0.752832	0.000400435	0.999999	Down	COX10-AS1
chr4_181561500_181562000	-0.856775	0.000400886	0.999999	Down	NA
chr3_35727750_35728250	-0.871335	0.000401371	0.999999	Down	ARPP21
chr6_19488250_19488750	-1.09329	0.000401948	0.999999	Down	NA
chr7_20071250_20071750	-0.763981	0.00040238	0.999999	Down	AC005062.2
chr6_148299500_148300000	-1.06347	0.000402726	0.999999	Down	NA
chr12_92851750_92852250	-0.583113	0.000402871	0.999999	Down	RP11-693J15.4
chr5_10967250_10967750	-0.674318	0.000404024	0.999999	Down	NA
chr20_62475500_62476000	-0.651604	0.000405505	0.999999	Down	NA
chr16_51597250_51597750	-1.04208	0.000405517	0.999999	Down	NA
chr5_49890000_49890500	-0.641841	0.000405574	0.999999	Down	NA
chr15_76827500_76828000	0.547694	0.000405778	0.999999	Up	SCAPER
chr15_41343500_41344000	0.52184	0.000405902	0.999999	Up	INO80
chr8_88877250_88877750	-0.776513	0.000406295	0.999999	Down	NA
chr6_57456000_57456500	-0.520606	0.000406815	0.999999	Down	PRIM2
chr7_144385250_144385750	-0.605099	0.000407733	0.999999	Down	TPK1
chr14_99624000_99624500	-0.76096	0.000408008	0.999999	Down	NA
chr10_119905000_119905500	-0.934262	0.000408402	0.999999	Down	CASC2
chr20_39315250_39315750	-0.720946	0.000408537	0.999999	Down	MAFB
chr12_70385500_70386000	-0.731059	0.000408622	0.999999	Down	RP11-611E13.2
chr2_183823500_183824000	0.520097	0.000408838	0.999999	Up	NCKAP1
chr1_184423750_184424250	-0.511121	0.000409051	0.999999	Down	C1orf21
chr6_35284500_35285000	-0.734639	0.000409793	0.999999	Down	DEF6
chr9_30122250_30122750	1.04705	0.000409932	0.999999	Up	NA
chr21_32635000_32635500	-0.552057	0.000411025	0.999999	Down	TIAM1
chr9_73442250_73442750	-0.630149	0.000411056	0.999999	Down	TRPM3
chr8_17671750_17672250	-0.687699	0.000411156	0.999999	Down	RP11-806O11.1,RP11-156K13.1
chr11_125541000_125541500	-0.904259	0.000411315	0.999999	Down	CHEK1,ACRV1
chr4_25486250_25486750	-0.539836	0.000411435	0.999999	Down	NA
chr20_57862500_57863000	-0.728619	0.000411733	0.999999	Down	NA
chr20_60110000_60110500	0.690464	0.00041214	0.999999	Up	CDH4
chr13_45238750_45239250	0.686567	0.000412982	0.999999	Up	LINC00407
chr1_167941500_167942000	0.750482	0.00041358	0.999999	Up	DCAF6
chr4_61713750_61714250	-0.976925	0.000413685	0.999999	Down	NA
chr4_6366250_6366750	-0.753484	0.000414	0.999999	Down	PPP2R2C
chr11_103541500_103542000	-0.794969	0.000414223	0.999999	Down	NA
chr18_8015750_8016250	-1.07555	0.000414354	0.999999	Down	PTPRM
chr7_70058250_70058750	0.598	0.00041486	0.999999	Up	AUTS2
chr9_18894250_18894750	-0.870502	0.000414968	0.999999	Down	ADAMTSL1
chr7_144385500_144386000	-0.625292	0.000416427	0.999999	Down	TPK1
chr15_34594000_34594500	-0.747017	0.000416538	0.999999	Down	SLC12A6
chr18_41975000_41975500	-0.810138	0.000416713	0.999999	Down	CTC-782O7.1
chr5_128049500_128050000	-1.07132	0.000416792	0.999999	Down	CTC-573M9.1,SLC27A6
chr12_79806250_79806750	-0.553159	0.000416809	0.999999	Down	RP1-78O14.1,SYT1
chr1_234160750_234161250	-1.06118	0.000417944	0.999999	Down	SLC35F3
chr3_155313000_155313500	-0.782396	0.000417958	0.999999	Down	PLCH1
chr18_56931250_56931750	-0.864178	0.000418039	0.999999	Down	NA
chr14_60411250_60411750	-0.862627	0.000418738	0.999999	Down	LRRC9
chr3_114705250_114705750	-0.68735	0.000419386	0.999999	Down	ZBTB20
chr16_65552250_65552750	-0.93197	0.000419463	0.999999	Down	LINC00922
chr11_31402250_31402750	-0.780954	0.000419505	0.999999	Down	DNAJC24
chr6_17042750_17043250	-0.582653	0.000419518	0.999999	Down	NA
chr10_90944000_90944500	-0.699026	0.000419865	0.999999	Down	NA
chr12_24856250_24856750	-0.740623	0.000420231	0.999999	Down	NA
chr9_113242000_113242500	-0.894625	0.000420449	0.999999	Down	SVEP1
chr7_46343750_46344250	-0.959947	0.000420583	0.999999	Down	AC092657.2
chr2_58644750_58645250	-0.642418	0.000421751	0.999999	Down	NA
chr9_79597250_79597750	-1.1129	0.000422187	0.999999	Down	NA
chr16_26749250_26749750	-1.01903	0.000422735	0.999999	Down	NA
chr9_110150500_110151000	0.639049	0.000423221	0.999999	Up	NA
chr3_61683250_61683750	0.654017	0.000423519	0.999999	Up	PTPRG
chr5_68452500_68453000	0.564918	0.000423549	0.999999	Up	NA
chr1_193340500_193341000	-0.895496	0.000423839	0.999999	Down	NA
chr12_89546500_89547000	0.570174	0.000423984	0.999999	Up	RP11-13A1.3
chr1_183241000_183241500	-0.726512	0.000424431	0.999999	Down	NMNAT2
chr16_51312750_51313250	-0.933693	0.000424616	0.999999	Down	UNGP1
chr3_157553250_157553750	-0.889801	0.000424636	0.999999	Down	NA
chr9_84800000_84800500	-0.963621	0.00042482	0.999999	Down	NA
chr12_13992750_13993250	-0.890142	0.000426096	0.999999	Down	GRIN2B
chr6_101447250_101447750	-1.03725	0.000426272	0.999999	Down	NA
chr2_67378500_67379000	-1.03501	0.000426842	0.999999	Down	AC023115.2,AC023115.1,AC078941.1
chr2_201685500_201686000	-0.561797	0.000427124	0.999999	Down	BZW1
chr13_112652000_112652500	-0.75774	0.000427141	0.999999	Down	NA
chr6_66096500_66097000	-0.957293	0.000427649	0.999999	Down	EYS
chr14_88751250_88751750	-0.971095	0.000428236	0.999999	Down	KCNK10
chr3_39884750_39885250	0.514625	0.000429428	0.999999	Up	MYRIP
chr6_92118500_92119000	-0.729442	0.000429439	0.999999	Down	NA
chr1_63925750_63926250	-1.01539	0.000429934	0.999999	Down	ITGB3BP
chr11_130957000_130957500	-1.11881	0.000430534	0.999999	Down	NA
chr12_22742250_22742750	-0.529837	0.000430652	0.999999	Down	NA
chr4_101456250_101456750	-0.830221	0.000432756	0.999999	Down	EMCN
chr1_105802500_105803000	-0.816564	0.00043301	0.999999	Down	NA
chr16_10254750_10255250	-0.806505	0.000433134	0.999999	Down	GRIN2A
chr19_46790250_46790750	-0.564036	0.00043401	0.999999	Down	NA
chr9_10597500_10598000	-0.996525	0.000434802	0.999999	Down	PTPRD
chr6_166017750_166018250	-0.927043	0.000434856	0.999999	Down	PDE10A
chr3_184994500_184995000	-0.629312	0.000434973	0.999999	Down	EHHADH
chr2_73726250_73726750	-0.675304	0.000435059	0.999999	Down	ALMS1
chr1_34252250_34252750	-1.04188	0.000435338	0.999999	Down	CSMD2
chr6_113221750_113222250	-0.990108	0.000435862	0.999999	Down	NA
chr9_116071000_116071500	0.57581	0.000435953	0.999999	Up	NA
chr7_42534250_42534750	-0.882694	0.000435968	0.999999	Down	NA
chr8_48050750_48051250	0.968756	0.000435975	0.999999	Up	RP11-1134I14.2
chr13_39844500_39845000	0.889225	0.000437542	0.999999	Up	NA
chr9_25789250_25789750	-1.01576	0.000437593	0.999999	Down	NA
chr8_62244750_62245250	-0.928744	0.000437807	0.999999	Down	CLVS1
chr8_135373500_135374000	-0.786321	0.00043785	0.999999	Down	NA
chr14_34001000_34001500	-0.732727	0.000438404	0.999999	Down	NPAS3
chr22_27203250_27203750	-0.720653	0.00043852	0.999999	Down	NA
chr3_12110250_12110750	-0.8185	0.000439287	0.999999	Down	SYN2
chr2_19710750_19711250	0.963681	0.000439665	0.999999	Up	NA
chr1_56057750_56058250	-0.752367	0.000439791	0.999999	Down	RP11-466L17.1
chr2_113807750_113808250	-0.600452	0.000440347	0.999999	Down	IL36B
chr17_55251750_55252250	-0.655744	0.000441049	0.999999	Down	NA
chr5_127772750_127773250	-0.937206	0.00044177	0.999999	Down	FBN2
chr14_98312000_98312500	-0.934183	0.000441937	0.999999	Down	NA
chr3_5883750_5884250	-0.806229	0.000442067	0.999999	Down	NA
chr5_90470000_90470500	-0.823444	0.000442223	0.999999	Down	NA
chr2_205688000_205688500	-0.741595	0.000442327	0.999999	Down	PARD3B
chr14_79412750_79413250	-1.01618	0.000442792	0.999999	Down	NRXN3
chr1_184197500_184198000	-0.691453	0.000443025	0.999999	Down	NA
chr9_37469750_37470250	-0.66974	0.000443207	0.999999	Down	NA
chr21_26456750_26457250	-1.04446	0.000443648	0.999999	Down	NA
chr3_171078500_171079000	0.532695	0.00044447	0.999999	Up	TNIK
chr12_104008250_104008750	-0.834432	0.000445203	0.999999	Down	STAB2
chr1_215549500_215550000	-1.03329	0.0004453	0.999999	Down	VDAC1P10
chr2_114881250_114881750	-1.02986	0.000445959	0.999999	Down	NA
chr17_59738000_59738500	-0.584341	0.000446382	0.999999	Down	NA
chr4_3618750_3619250	-0.686393	0.000446607	0.999999	Down	NA
chr5_74405250_74405750	-0.965856	0.000446648	0.999999	Down	ANKRD31
chr15_100895000_100895500	-0.607004	0.000446768	0.999999	Down	NA
chr2_18270000_18270500	0.530452	0.000446777	0.999999	Up	KCNS3
chr1_53022750_53023250	-0.537392	0.000447065	0.999999	Down	NA
chr8_85882250_85882750	-1.05771	0.000447547	0.999999	Down	NA
chr9_109027500_109028000	-0.545289	0.000447621	0.999999	Down	NA
chr2_12549250_12549750	-0.672736	0.000447998	0.999999	Down	AC096559.1
chr2_12966250_12966750	-0.83396	0.0004481	0.999999	Down	NA
chr15_79764750_79765250	-0.703068	0.000448271	0.999999	Down	NA
chr4_78827750_78828250	-0.56579	0.000448593	0.999999	Down	MRPL1
chr2_161212250_161212750	-0.864839	0.000449246	0.999999	Down	RBMS1
chr20_51004000_51004500	-0.703582	0.000449255	0.999999	Down	RP4-723E3.1
chr1_219554500_219555000	0.808524	0.000449295	0.999999	Up	NA
chr8_106112500_106113000	-0.512195	0.000449307	0.999999	Down	RP11-127H5.1
chr3_136828000_136828500	-0.908283	0.00044942	0.999999	Down	NA
chr9_122096250_122096750	-0.905563	0.000449994	0.999999	Down	BRINP1
chr1_211296750_211297250	-0.692623	0.000450094	0.999999	Down	KCNH1
chr1_200763750_200764250	-0.865926	0.000450441	0.999999	Down	CAMSAP2
chr4_54384000_54384500	-0.541565	0.000451231	0.999999	Down	LNX1-AS1,FIP1L1,LNX1
chr5_77939500_77940000	-0.606084	0.000451602	0.999999	Down	LHFPL2
chr2_193538000_193538500	-0.724141	0.000451647	0.999999	Down	NA
chr12_29115750_29116250	-0.858644	0.000451678	0.999999	Down	NA
chr15_35670750_35671250	0.593607	0.000452082	0.999999	Up	DPH6
chr3_191479750_191480250	0.718828	0.000452273	0.999999	Up	NA
chr14_53441000_53441500	-0.848506	0.000452296	0.999999	Down	NA
chr1_166655250_166655750	-0.792267	0.000453787	0.999999	Down	NA
chr13_104468250_104468750	-0.992574	0.000453804	0.999999	Down	NA
chr12_94135500_94136000	-0.616266	0.000454236	0.999999	Down	CRADD
chr6_124457000_124457500	-0.705645	0.000454349	0.999999	Down	NKAIN2
chr8_38522000_38522500	-0.735966	0.000454603	0.999999	Down	NA
chr20_52651500_52652000	-0.709478	0.000454933	0.999999	Down	BCAS1
chr11_115810750_115811250	-0.696099	0.000455011	0.999999	Down	AP000797.4
chr6_48345000_48345500	-0.742032	0.000455559	0.999999	Down	NA
chr7_117264750_117265250	-0.926532	0.000455573	0.999999	Down	AC000111.6,CFTR
chr12_107161250_107161750	-0.73969	0.000455734	0.999999	Down	RP11-144F15.1
chr2_34462000_34462500	-1.04034	0.000455969	0.999999	Down	AC009499.1
chr3_14125000_14125500	-1.01748	0.00045599	0.999999	Down	NA
chr1_64099500_64100000	0.658088	0.000456202	0.999999	Up	PGM1
chr3_100128250_100128750	0.641905	0.000456562	0.999999	Up	LNP1
chr5_178200750_178201250	-0.810631	0.00045678	0.999999	Down	AACSP1
chr15_49078250_49078750	0.557683	0.000456813	0.999999	Up	CEP152
chr15_100678000_100678500	-1.05762	0.000457056	0.999999	Down	ADAMTS17
chr1_228321000_228321500	-0.930733	0.000457174	0.999999	Down	NA
chr6_81735250_81735750	-0.90245	0.00045718	0.999999	Down	NA
chr7_16881500_16882000	-0.517579	0.000457436	0.999999	Down	NA
chr4_123006750_123007250	-0.952786	0.000457501	0.999999	Down	NA
chr2_149130250_149130750	-0.681496	0.000457726	0.999999	Down	MBD5
chr17_32967250_32967750	-0.722999	0.000457942	0.999999	Down	NA
chr4_111638000_111638500	-1.01869	0.000458176	0.999999	Down	NA
chr19_12301500_12302000	-0.579459	0.000458391	0.999999	Down	NA
chr7_66870250_66870750	-1.02389	0.000459429	0.999999	Down	NA
chr5_167127250_167127750	-0.940569	0.000459472	0.999999	Down	TENM2
chr13_108629750_108630250	-1.03677	0.000459485	0.999999	Down	NA
chr5_115735500_115736000	-0.567485	0.000459646	0.999999	Down	COMMD10
chr1_57734000_57734500	0.547462	0.00045989	0.999999	Up	DAB1
chr8_92609750_92610250	1.01104	0.000460147	0.999999	Up	RP11-122C21.1
chr14_84695500_84696000	-1.00192	0.000460466	0.999999	Down	NA
chr10_95001750_95002250	0.546567	0.000460509	0.999999	Up	NA
chr6_145211250_145211750	0.546008	0.000461068	0.999999	Up	NA
chr13_108013250_108013750	-0.916997	0.000461071	0.999999	Down	FAM155A
chr4_95789250_95789750	-0.754773	0.000461084	0.999999	Down	BMPR1B
chr3_45359750_45360250	-0.812242	0.000461385	0.999999	Down	NA
chr18_35615000_35615500	-0.640917	0.000461476	0.999999	Down	NA
chr11_33519750_33520250	-0.923478	0.000461482	0.999999	Down	NA
chr8_131600250_131600750	-0.797025	0.000461501	0.999999	Down	NA
chr6_160840750_160841250	-0.992883	0.000461725	0.999999	Down	SLC22A3
chr3_177956500_177957000	-1.00516	0.000461758	0.999999	Down	RP11-33A14.1
chr2_63737000_63737500	0.547962	0.000461782	0.999999	Up	WDPCP
chr21_21560250_21560750	-0.896443	0.000462146	0.999999	Down	NA
chr1_59631500_59632000	-0.657717	0.000462278	0.999999	Down	RP11-470E16.1
chr8_133395500_133396000	-0.913773	0.000462405	0.999999	Down	KCNQ3
chr9_96989250_96989750	-0.604098	0.000462419	0.999999	Down	NA
chr2_46488750_46489250	-0.786598	0.000462751	0.999999	Down	NA
chr6_49132000_49132500	-1.01686	0.000463425	0.999999	Down	NA
chr3_27771750_27772250	-0.852913	0.000463593	0.999999	Down	NA
chr16_67376500_67377000	-0.586347	0.000463674	0.999999	Down	LRRC36
chr5_116427000_116427500	-0.882045	0.000463697	0.999999	Down	NA
chr13_31014750_31015250	0.55052	0.000463854	0.999999	Up	NA
chr4_148158000_148158500	-0.850194	0.000464405	0.999999	Down	NA
chr11_24080500_24081000	-0.986369	0.000464717	0.999999	Down	NA
chr20_38616500_38617000	0.806901	0.000466073	0.999999	Up	NA
chr11_103891500_103892000	-0.943072	0.000466133	0.999999	Down	PDGFD
chr19_47049750_47050250	-0.543525	0.000467082	0.999999	Down	PPP5D1
chr17_69343500_69344000	-1.07852	0.000467288	0.999999	Down	NA
chr3_23335000_23335500	-0.564209	0.000467814	0.999999	Down	UBE2E2
chr11_115461250_115461750	0.823281	0.000468007	0.999999	Up	RP11-136I14.5
chr3_6277000_6277500	-0.973585	0.000468173	0.999999	Down	AC026167.1
chr1_112852250_112852750	-0.603394	0.000468322	0.999999	Down	RP5-965F6.2
chr4_110104000_110104500	-0.789606	0.000468365	0.999999	Down	COL25A1
chr5_82505250_82505750	-0.730346	0.000468572	0.999999	Down	XRCC4
chr18_45962250_45962750	-0.611485	0.000469231	0.999999	Down	NA
chr8_910250_910750	-0.819616	0.000469539	0.999999	Down	ERICH1-AS1
chr15_56293750_56294250	-0.713908	0.000469887	0.999999	Down	NA
chr7_115417750_115418250	-0.954899	0.000470236	0.999999	Down	NA
chr2_119816000_119816500	0.617586	0.000470268	0.999999	Up	NA
chr17_47267000_47267500	0.585626	0.000470307	0.999999	Up	NA
chr2_58598000_58598500	-0.977685	0.000470382	0.999999	Down	NA
chr5_2809000_2809500	-0.830122	0.000470764	0.999999	Down	NA
chr6_154973250_154973750	-0.581897	0.000470907	0.999999	Down	NA
chr17_8953500_8954000	0.536556	0.000470987	0.999999	Up	NTN1
chr1_234167750_234168250	-1.10721	0.000471117	0.999999	Down	SLC35F3
chr10_94286500_94287000	-0.648262	0.000472089	0.999999	Down	IDE
chr2_228726000_228726500	-0.537859	0.000472316	0.999999	Down	NA
chr12_24570750_24571250	-0.73818	0.00047244	0.999999	Down	RP11-444D3.1
chr8_40300250_40300750	-0.944911	0.000473943	0.999999	Down	NA
chr10_91669250_91669750	-0.979078	0.000474224	0.999999	Down	NA
chr4_95990500_95991000	-0.633336	0.000474451	0.999999	Down	BMPR1B
chr2_16232500_16233000	-0.636699	0.000474684	0.999999	Down	AC142119.1
chr14_40691750_40692250	-0.952811	0.000474911	0.999999	Down	NA
chr2_96993750_96994250	-0.512477	0.000475095	0.999999	Down	ITPRIPL1
chr4_1121000_1121500	-0.738651	0.000475314	0.999999	Down	RP11-20I20.2,TMED11P
chr1_26262250_26262750	-0.555227	0.000475447	0.999999	Down	NA
chr3_108488750_108489250	-1.14856	0.000476533	0.999999	Down	NA
chr1_218648750_218649250	-0.83464	0.000476626	0.999999	Down	NA
chr3_80006500_80007000	-1.01595	0.000476795	0.999999	Down	HMGB1P38
chr1_98538500_98539000	-0.930989	0.000476858	0.999999	Down	NA
chr9_82439750_82440250	-1.08947	0.000477859	0.999999	Down	NA
chr4_99415000_99415500	-0.914161	0.000477897	0.999999	Down	TSPAN5
chr3_14796000_14796500	-0.691714	0.000477967	0.999999	Down	C3orf20
chr17_32967000_32967500	-0.718503	0.000478064	0.999999	Down	NA
chr13_67136500_67137000	-0.773406	0.000478074	0.999999	Down	PCDH9
chr5_180489500_180490000	-0.631688	0.000478166	0.999999	Down	NA
chr12_62662000_62662500	0.697458	0.00047911	0.999999	Up	FAM19A2,USP15
chr1_218653250_218653750	-0.64029	0.000479232	0.999999	Down	NA
chr1_95374000_95374500	0.500897	0.000479264	0.999999	Up	CNN3
chr2_149926750_149927250	0.571955	0.000479403	0.999999	Up	LYPD6B
chr4_105170500_105171000	-1.0446	0.000479709	0.999999	Down	RP11-729M20.1
chr19_30234750_30235250	-0.661166	0.000480358	0.999999	Down	NA
chr21_22769500_22770000	-0.938846	0.000480558	0.999999	Down	NCAM2
chr13_50866750_50867250	-0.523054	0.000480732	0.999999	Down	DLEU1
chr11_100679250_100679750	0.596715	0.000481649	0.999999	Up	ARHGAP42
chr17_6340750_6341250	-0.534749	0.000481655	0.999999	Down	NA
chr20_59876250_59876750	0.508866	0.000481681	0.999999	Up	CDH4
chr1_183391000_183391500	-0.960343	0.000482238	0.999999	Down	NA
chr8_8810750_8811250	-0.621065	0.00048261	0.999999	Down	NA
chr7_69674250_69674750	-0.804928	0.000483249	0.999999	Down	AUTS2
chr12_115795750_115796250	-0.868662	0.00048385	0.999999	Down	NA
chr1_242270250_242270750	-0.830978	0.000484453	0.999999	Down	PLD5
chr15_34783750_34784250	-0.7878	0.000485274	0.999999	Down	GOLGA8A
chr21_16772000_16772500	-0.612137	0.000485918	0.999999	Down	AJ006998.2
chr21_40155250_40155750	-0.549945	0.000486188	0.999999	Down	NA
chr10_21723250_21723750	-0.635848	0.000486244	0.999999	Down	NA
chr13_36981500_36982000	0.679573	0.000486931	0.999999	Up	NA
chr6_55928750_55929250	-1.0663	0.00048701	0.999999	Down	COL21A1
chr6_155868500_155869000	-0.537127	0.00048724	0.999999	Down	NA
chr21_35554000_35554500	-0.697191	0.000488407	0.999999	Down	LINC00310,AP000320.7
chr11_127435000_127435500	-0.843551	0.000488711	0.999999	Down	NA
chr1_170628500_170629000	-0.767717	0.000488722	0.999999	Down	NA
chr20_44254000_44254500	-0.828199	0.000488749	0.999999	Down	WFDC9
chr3_27774250_27774750	-1.05799	0.000488796	0.999999	Down	NA
chr10_104129500_104130000	0.952339	0.000489469	0.999999	Up	GBF1
chr15_88540000_88540500	-1.05426	0.000489986	0.999999	Down	NTRK3
chr10_33366250_33366750	-0.708632	0.000490328	0.999999	Down	RP11-462L8.1
chr7_12124750_12125250	-0.841682	0.000490399	0.999999	Down	NA
chr3_157253750_157254250	-0.611327	0.000490898	0.999999	Down	NA
chr5_91029750_91030250	-1.10015	0.000491205	0.999999	Down	NA
chr2_234991000_234991500	-0.72321	0.00049163	0.999999	Down	NA
chr19_12301750_12302250	-0.594884	0.000491971	0.999999	Down	NA
chr11_111356500_111357000	-0.849928	0.000492914	0.999999	Down	BTG4
chr7_30980750_30981250	-0.833103	0.00049405	0.999999	Down	GHRHR
chr18_5692750_5693250	0.694693	0.000494175	0.999999	Up	NA
chr13_77246250_77246750	-0.801849	0.000494789	0.999999	Down	NA
chr12_45174000_45174500	-0.881162	0.000495181	0.999999	Down	NELL2
chr3_133493750_133494250	0.524881	0.000495251	0.999999	Up	TF
chr8_102833500_102834000	-0.930043	0.000496247	0.999999	Down	NCALD
chr5_55114250_55114750	-0.710927	0.000496358	0.999999	Down	NA
chr9_129502000_129502500	-0.885808	0.00049713	0.999999	Down	NA
chr7_82081500_82082000	-1.08385	0.00049741	0.999999	Down	NA
chr16_26578500_26579000	-0.701781	0.000498124	0.999999	Down	NA
chr8_132993750_132994250	-0.826722	0.000498208	0.999999	Down	EFR3A
chr12_86177500_86178000	-1.04338	0.000498845	0.999999	Down	NA
chr12_126047500_126048000	0.951387	0.000498926	0.999999	Up	TMEM132B
chr12_94895000_94895500	-0.667371	0.000499453	0.999999	Down	NA
chr2_7607250_7607750	-0.568118	0.000499529	0.999999	Down	NA
chr4_7278750_7279250	-0.592565	0.000499799	0.999999	Down	SORCS2
