# Supplementary material for: Genome‐Wide 5‐Methylcytosine and 5‐Hydroxymethylcytosine Signatures Analysis of Plasma Cell‐Free DNA in Schizophrenia
Source: MedComm (2020). 2025 Jul 30;6(8):e70293. doi: 10.1002/mco2.70293 (PMC12308070; doi:10.1002/mco2.70293)
Supplement: Supplementary file 4 — Supporting Information [file MCO2-6-e70293-s011.xlsx]

## Sheet: tableS4
Table S4. Co-localization results of DMRs with SCZ genomic loci identified by GWAS study
Window	Genomic loci containing SNP	Index SNP with highest significance	All index SNPs	Gene symbol
chr11_46243000_46243500	chr11_46177013_47684013	rs2902858	rs2902858	NA
chr11_65418250_65418750	chr11_65321645_65713345	rs11227250	rs11227250	SIPA1
chr12_104697250_104697750	chr12_104283552_104798552	rs10861176	rs10861176	EID3,TXNRD1
chr12_110915750_110916250	chr12_110079434_111539434	rs4766428	rs117145318,rs4766428,rs16940992	FAM216A
chr12_57420250_57420750	chr12_57209814_57900956	rs61937595	rs324017,rs61937595	TAC3
chr13_79839250_79839750	chr13_79759456_80301456	rs9545047	rs9545047	NA
chr14_84585000_84585500	chr14_84400288_84751788	rs7141857	rs7141857	NA
chr15_59055000_59055500	chr15_58802012_59527215	rs653765	rs653765,rs35536174	NA
chr15_59055250_59055750	chr15_58802012_59527215	rs653765	rs653765,rs35536174	NA
chr15_83573250_83573750	chr15_82376296_83867296	rs10906984	rs10906984	HOMER2
chr15_83627000_83627500	chr15_82376296_83867296	rs10906984	rs10906984	HOMER2,RP11-382A20.5
chr16_68445000_68445500	chr16_67403975_68478875	rs11862968	rs11862968	SMPD3
chr16_82584000_82584500	chr16_82529314_82720414	rs11647188	rs11647188	NA
chr16_82685500_82686000	chr16_82529314_82720414	rs11647188	rs11647188	CDH13
chr17_5158500_5159000	chr17_4972162_5465662	rs2189336	rs2189336	NA
chr18_50575750_50576250	chr18_50467559_51105559	rs8084351	rs8084351	DCC
chr18_77846750_77847250	chr18_77325016_77975508	rs55858161	rs72978184,rs7238071,rs55858161	RP11-795F19.5,RBFADN
chr18_77847000_77847500	chr18_77325016_77975508	rs55858161	rs72978184,rs7238071,rs55858161	RP11-795F19.5,RBFADN
chr1_243644750_243645250	chr1_243470441_244127979	rs61833239	rs61833239,rs3006926,rs4658401	SDCCAG8
chr1_243808750_243809250	chr1_243470441_244127979	rs61833239	rs61833239,rs3006926,rs4658401	AKT3
chr1_6685750_6686250	chr1_6527856_6916956	rs11122119	rs11122119	THAP3
chr20_37356500_37357000	chr20_37216846_37567558	rs1006945	rs220520,rs4328688,rs1006945	SLC32A1
chr2_155667250_155667750	chr2_155611286_156468286	rs35026989	rs35026989	KCNJ3
chr2_198960000_198960500	chr2_198093568_199004568	rs2914983	rs2914983	PLCL1
chr2_27876250_27876750	chr2_27451856_28374856	rs34181670	rs34181670	SUPT7L
chr2_58148500_58149000	chr2_57845344_58866583	rs2139054	rs77622099,rs2139054	VRK2
chr4_170355000_170355500	chr4_170150312_170703312	rs61405217	rs61405217	NEK1
chr5_139072250_139072750	chr5_138940188_139136688	rs9687282	rs9687282	CTB-35F21.1
chr5_151934750_151935250	chr5_151364104_152835561	rs72802887	rs79212538,rs72802887,rs177001	NA
chr5_155669000_155669500	chr5_155602075_156167075	rs12652777	rs12652777	SGCD
chr5_44883750_44884250	chr5_44592500_46454851	rs10035564	rs10035564,rs7293493	NA
chr6_144789000_144789500	chr6_144788117_145052617	rs9390172	rs9390172	UTRN
chr6_146875500_146876000	chr6_146635108_146884708	rs9322058	rs9322058	RAB32
chr6_26054000_26054500	chr6_24933869_30563869	rs140365013	rs140365013	NA
chr6_27959000_27959500	chr6_24933869_30563869	rs140365013	rs140365013	NA
chr6_27959250_27959750	chr6_24933869_30563869	rs140365013	rs140365013	NA
chr6_64239000_64239500	chr6_63848180_64646180	rs9341835	rs9341835	PTP4A1
chr6_93389500_93390000	chr6_92947341_93472341	rs12190758	rs12190758	NA
chr7_125895000_125895500	chr7_125789863_126232663	rs62479287	rs62479287	NA
chr7_132784750_132785250	chr7_132761132_133807132	rs35531336	rs35531336	NA
chr7_137095000_137095500	chr7_136939640_137182838	rs7779548	rs7779548,rs10808292	DGKI
chr7_21423250_21423750	chr7_21418640_21614810	rs6461561	rs6461561	NA
chr7_21444250_21444750	chr7_21418640_21614810	rs6461561	rs6461561	NA
