# Supplementary material for: Genome‐Wide 5‐Methylcytosine and 5‐Hydroxymethylcytosine Signatures Analysis of Plasma Cell‐Free DNA in Schizophrenia
Source: MedComm (2020). 2025 Jul 30;6(8):e70293. doi: 10.1002/mco2.70293 (PMC12308070; doi:10.1002/mco2.70293)
Supplement: Supplementary file 5 — Supporting Information [file MCO2-6-e70293-s004.xlsx]

## Sheet: tableS5
Table S5. Co-localization results of DhMRs with SCZ genomic loci identified by GWAS study
Window	Genomic loci containing SNP	Index SNP with highest significance	All index SNPs	Gene symbol
chr10_104129500_104130000	chr10_104017277_105270465	rs12571643	rs12571643,rs11191373,rs3740400	GBF1
chr10_64461000_64461500	chr10_64332355_64586365	rs10995239	rs10995239	NA
chr11_104477500_104478000	chr11_104267870_104915870	rs1144403	rs1144403	RP11-886D15.1
chr11_104550500_104551000	chr11_104267870_104915870	rs1144403	rs1144403	NA
chr11_104550750_104551250	chr11_104267870_104915870	rs1144403	rs1144403	NA
chr11_132487750_132488250	chr11_132452190_132633690	rs3016384	rs3016384	OPCML
chr11_28081000_28081500	chr11_27946561_28758261	rs10767735	rs10767735,rs6484367	KIF18A
chr11_28081250_28081750	chr11_27946561_28758261	rs10767735	rs10767735,rs6484367	KIF18A
chr11_57832250_57832750	chr11_57204493_57872662	rs708228	rs17454419,rs708228	OR9Q1
chr11_57832500_57833000	chr11_57204493_57872662	rs708228	rs17454419,rs708228	OR9Q1
chr12_121239750_121240250	chr12_121038544_121535544	rs2649999	rs2649999	SPPL3
chr12_39478500_39479000	chr12_39163293_40022293	rs1463209	rs1463209	NA
chr12_39512750_39513250	chr12_39163293_40022293	rs1463209	rs1463209	NA
chr12_39904750_39905250	chr12_39163293_40022293	rs1463209	rs1463209	NA
chr13_44190250_44190750	chr13_43985004_44584004	rs11619756	rs11619756	ENOX1
chr13_58232500_58233000	chr13_58201746_59340746	rs9569820	rs9569820	PCDH17
chr13_80069500_80070000	chr13_79759456_80301456	rs9545047	rs9545047	NDFIP2
chr14_30047000_30047500	chr14_29949239_30350039	rs17571951	rs17571951	PRKD1
chr14_84695500_84696000	chr14_84400288_84751788	rs7141857	rs7141857	NA
chr14_99624000_99624500	chr14_99607191_99801284	rs1540840	rs12885251,rs1540840	NA
chr14_99679500_99680000	chr14_99607191_99801284	rs1540840	rs12885251,rs1540840	BCL11B
chr14_99679750_99680250	chr14_99607191_99801284	rs1540840	rs12885251,rs1540840	BCL11B
chr15_84539000_84539500	chr15_84515231_85483231	rs11638554	rs11638554	ADAMTSL3
chr15_89776000_89776500	chr15_89682950_89996950	rs2238304	rs2238304	NA
chr17_44914500_44915000	chr17_43413832_44938832	rs2696466	rs2696466	WNT9B
chr17_78492500_78493000	chr17_78406603_78788603	rs7225476	rs7225476	NA
chr19_57128500_57129000	chr19_57114018_57244168	rs758749	rs758749	ZNF71
chr1_95374000_95374500	chr1_95358773_95874418	rs1023330	rs1023330,rs67781210	CNN3
chr1_98538500_98539000	chr1_97681967_98701248	rs4950119	rs11165846,rs7531138,rs4950119,rs11165917	NA
chr2_58598000_58598500	chr2_57845344_58866583	rs2139054	rs77622099,rs2139054	NA
chr2_58644750_58645250	chr2_57845344_58866583	rs2139054	rs77622099,rs2139054	NA
chr2_58666000_58666500	chr2_57845344_58866583	rs2139054	rs77622099,rs2139054	AC007092.1
chr2_73726250_73726750	chr2_73502955_73957555	rs6546857	rs6546857	ALMS1
chr3_16686500_16687000	chr3_16654616_17938293	rs6804677	rs1866862,rs6804677	DAZL
chr3_17165000_17165500	chr3_16654616_17938293	rs6804677	rs1866862,rs6804677	NA
chr3_180778500_180779000	chr3_180475148_181295605	rs71312200	rs71312200,rs11711948	SOX2-OT
chr3_45359750_45360250	chr3_45211971_45441171	rs77174383	rs77174383	NA
chr3_48764750_48765250	chr3_48132866_53595354	rs2710323	rs11715134,rs2236989,rs2710323,rs13080668	IP6K2
chr3_50474750_50475250	chr3_48132866_53595354	rs2710323	rs11715134,rs2236989,rs2710323,rs13080668	CACNA2D2
chr3_51282000_51282500	chr3_48132866_53595354	rs2710323	rs11715134,rs2236989,rs2710323,rs13080668	DOCK3
chr3_80006500_80007000	chr3_79813877_81192877	rs1399551	rs1399551	HMGB1P38
chr4_103070500_103071000	chr4_102406709_104377532	rs13107325	rs13107325,rs7694724	NA
chr4_104152500_104153000	chr4_102406709_104377532	rs13107325	rs13107325,rs7694724	NA
chr4_104226750_104227250	chr4_102406709_104377532	rs13107325	rs13107325,rs7694724	RP11-328K4.1
chr4_143919000_143919500	chr4_143479223_143974223	rs7681616	rs7681616	RP11-284M14.1
chr4_166280000_166280500	chr4_166020489_166300189	rs7699241	rs7699241	NA
chr4_170473000_170473500	chr4_170150312_170703312	rs61405217	rs61405217	NEK1
chr5_106799750_106800250	chr5_106350490_106848190	rs252812	rs252812	EFNA5
chr5_45226250_45226750	chr5_44592500_46454851	rs10035564	rs10035564,rs7293493	NA
chr5_49890000_49890500	chr5_49357069_50212069	rs115037896	rs115037896	NA
chr5_50160250_50160750	chr5_49357069_50212069	rs115037896	rs115037896	NA
chr5_57595500_57596000	chr5_57388788_57947788	rs39967	rs39967	NA
chr5_57620250_57620750	chr5_57388788_57947788	rs39967	rs39967	NA
chr5_60592000_60592500	chr5_60007959_60905458	rs7709645	rs12521434,rs7709645	NA
chr5_88810500_88811000	chr5_87404550_88921550	rs7701188	rs7701188	NA
chr5_90392000_90392500	chr5_90012197_90470197	rs34879738	rs34879738	GPR98
chr5_90470000_90470500	chr5_90012197_90470197	rs34879738	rs34879738	NA
chr5_91029750_91030250	chr5_90804296_91082196	rs2914025	rs2914025	NA
chr6_143733250_143733750	chr6_143498365_143768265	rs9390083	rs9390083	NA
chr6_146766500_146767000	chr6_146635108_146884708	rs9322058	rs9322058	NA
chr6_26528250_26528750	chr6_24933869_30563869	rs140365013	rs140365013	NA
chr6_27773750_27774250	chr6_24933869_30563869	rs140365013	rs140365013	NA
chr6_93217500_93218000	chr6_92947341_93472341	rs12190758	rs12190758	NA
chr7_71892250_71892750	chr7_71386998_71922898	rs2944821	rs2944821	CALN1
chr7_86253250_86253750	chr7_85525221_86644221	rs35274762	rs35274762	NA
chr7_87125000_87125500	chr7_87088960_87620960	rs13233308	rs13233308	NA
chr7_87173750_87174250	chr7_87088960_87620960	rs13233308	rs13233308	ABCB1
chr7_87314500_87315000	chr7_87088960_87620960	rs13233308	rs13233308	ABCB1,RUNDC3B
chr8_143447500_143448000	chr8_143217733_143512933	rs4129585	rs4129585	TSNARE1
chr8_60641500_60642000	chr8_60426795_61167795	rs6471815	rs6471815	NA
chr8_8810750_8811250	chr8_8044650_10333650	rs6989793	rs6989793	NA
chr8_9570500_9571000	chr8_8044650_10333650	rs6989793	rs6989793	TNKS
chr9_101111250_101111750	chr9_100941387_101129037	rs10985811	rs10985811	GABBR2
chr9_77426750_77427250	chr9_77279557_77443657	rs10781248	rs10781248	TRPM6
chr9_84800000_84800500	chr9_84471303_85150303	rs1319017	rs1319017	NA
