# Supplementary material for: Genome‐Wide 5‐Methylcytosine and 5‐Hydroxymethylcytosine Signatures Analysis of Plasma Cell‐Free DNA in Schizophrenia
Source: MedComm (2020). 2025 Jul 30;6(8):e70293. doi: 10.1002/mco2.70293 (PMC12308070; doi:10.1002/mco2.70293)
Supplement: Supplementary file 6 — Supporting Information [file MCO2-6-e70293-s002.xlsx]

## Sheet: tableS6
Table S6. Identifiing SCZ-specific variants in 5mC which have identical mutation type and direction with SCZ SNP with the highest significance in the genomic loci
Chr	Position	alleles	REF	ALT	QUAL	Index SNP with highest significance	DP (Read Depth)
chr1	200414959	C/T	C	T	8901.99	rs7515363	416
chr2	28019856	T/C	T	C	884.333	rs34181670	41
chr2	76284826	T/A	T	A	44.4468	rs2033996	39
chr2	134840967	G/A	G	A	932.451	rs6430491	94
chr3	136153468	T/C	T	C	941.795	rs10935184	31
chr4	37248984	C/T	C	T	343.155	rs13117857	53
chr5	106735490	A/G	A	G	784.573	rs252812	36
chr6	43185733	A/G	A	G	380.807	rs6938026	32
chr7	2702816	A/G	A	G	88.9327	rs7811528	54
chr9	77329557	T/C	T	C	988.314	rs10781248	39
chr9	96330499	A/G	A	G	466.519	rs6479494	49
chr10	21344773	G/A	G	A	3885.56	rs2119242	563
chr11	65438345	C/T	C	T	970.962	rs11227250	626
chr12	39518293	C/T	C	T	46.6627	rs1463209	31
chr12	95195293	G/T	G	T	313.017	rs6538539	36
chr12	123669235	C/T	C	T	9361.06	rs1790135	709
chr13	38868178	G/T	G	T	44.79	rs650520	36
chr14	71601079	G/T	G	T	656.384	rs221902	118
chr14	91122317	G/A	G	A	386.232	rs745467	121
chr17	78561603	G/A	G	A	594.293	rs7225476	32
chr22	40051166	A/T	A	T	851.794	rs732381	30
