# Supplementary material for: Genome‐Wide 5‐Methylcytosine and 5‐Hydroxymethylcytosine Signatures Analysis of Plasma Cell‐Free DNA in Schizophrenia
Source: MedComm (2020). 2025 Jul 30;6(8):e70293. doi: 10.1002/mco2.70293 (PMC12308070; doi:10.1002/mco2.70293)
Supplement: Supplementary file 7 — Supporting Information [file MCO2-6-e70293-s001.xlsx]

## Sheet: tableS7
Table S7. Identifiing SCZ-specific variants in 5hmC which have identical mutation type and direction with SCZ SNP with the highest significance in the genomic loci
Chr	Position	alleles	REF	ALT	QUAL	Index SNP with highest significance	DP (Read Depth)
chr1	97146047	G/A	G	A	800.753	rs61789527	161
chr2	200810957	C/G	C	G	364.735	rs11680723	160
chr4	170322312	C/T	C	T	718.577	rs61405217	36
chr5	60731458	G/C	G	C	94.5848	rs7709645	42
chr5	106735490	A/G	A	G	990.517	rs252812	80
chr5	139065988	T/G	T	G	791.581	rs9687282	386
chr5	153516901	A/G	A	G	40.5325	rs815609	63
chr6	130583007	A/G	A	G	648.503	rs7773962	43
chr6	143647665	C/G	C	G	799.357	rs9390083	126
chr7	21474610	C/G	C	G	816.059	rs6461561	39
chr8	18407858	T/C	T	C	306.557	rs876983	54
chr9	14509105	A/T	A	T	75.6894	rs498591	115
chr11	123394636	G/C	G	C	755.278	rs77502336	61
chr11	134296384	C/T	C	T	924.335	rs893949	52
chr11	134580591	A/T	A	T	741.157	rs4937935	39
chr12	6866827	T/G	T	G	977.98	rs11064369	163
chr12	39518293	C/T	C	T	73.3053	rs1463209	54
chr12	72258821	A/C	A	C	38.163	rs61924144	112
chr12	121380544	T/C	T	C	3122.12	rs2649999	248
chr15	40566759	T/C	T	C	934.81	rs56282503	310
chr16	58665389	C/G	C	G	49.1129	rs244908	150
chr17	2157774	A/G	A	G	7531.35	rs12943566	410
chr17	55737740	G/A	G	A	911.904	rs4793888	141
chr17	61545779	C/T	C	T	822.487	rs6504163	49
chr17	78561603	G/A	G	A	3207.54	rs7225476	159
chr22	40051166	A/T	A	T	8684.53	rs732381	350
