# Supplementary material for: Genome‐Wide 5‐Methylcytosine and 5‐Hydroxymethylcytosine Signatures Analysis of Plasma Cell‐Free DNA in Schizophrenia
Source: MedComm (2020). 2025 Jul 30;6(8):e70293. doi: 10.1002/mco2.70293 (PMC12308070; doi:10.1002/mco2.70293)
Supplement: Supplementary file 8 — Supporting Information [file MCO2-6-e70293-s003.xlsx]

## Sheet: Table S8
Table S8. Identifying differential brain regions between SCZ and HC subjects
measures	brain_region	P value	log2FoldChange(SCZ/HC)	BH-adjusted P-value
cortical thickness	left frontal pole	5.71471e-05	-0.0768081	0.0174299
	right lateral orbitofrontal	0.000296611	-0.0359049	0.0215984
	right inferior temporal	0.000533099	-0.0396994	0.0215984
	right tempora lpole	0.000760266	-0.0660356	0.0231881
	right pars opercularis	0.00131731	-0.0353177	0.0309061
	right pars triangularis	0.00214354	-0.0364549	0.0352551
	left inferior temporal	0.00217852	-0.0305225	0.0352551
cortical volume	left superior frontal	0.000174321	-0.0807601	0.0215984
	right medial orbitofrontal	0.000250505	-0.0757264	0.0215984
	right superior frontal	0.0019926	-0.0720847	0.0352551
surface area	left superior frontal	0.00288106	-0.0514495	0.039942
subcortical volume	right CA1	0.000615077	-0.102135	0.0215984
	left CA1	0.00063733	-0.10537	0.0215984
	right molecular layer	0.00109327	-0.0786142	0.0303133
	left molecular layer	0.00192868	-0.081551	0.0352551
	right GC_ML_DG	0.00274757	-0.0728775	0.039942
	left hippocampal_tail	0.00279143	-0.0834617	0.039942
	right PuM	0.0019926	-0.0683446	0.0352551
	right Basal-nucleus	0.00123135	-0.0909425	0.0309061
	right Accessory-Basal-nucleus	0.00219622	-0.0945813	0.0352551
	right Anterior-amygdaloid-area-AAA	0.000461396	-0.124986	0.0215984
	right Lateral-nucleus	0.000562568	-0.0935834	0.0215984
