# Supplementary material for: Genome‐Wide 5‐Methylcytosine and 5‐Hydroxymethylcytosine Signatures Analysis of Plasma Cell‐Free DNA in Schizophrenia
Source: MedComm (2020). 2025 Jul 30;6(8):e70293. doi: 10.1002/mco2.70293 (PMC12308070; doi:10.1002/mco2.70293)
Supplement: Supplementary file 9 — Supporting Information [file MCO2-6-e70293-s009.xlsx]

## Sheet: tableS9
Table S9. The raw measurements for the identifying differential brain regions between SCZ and HC subjects
ID	lh_frontalpole_thickness	lh_superiorfrontal_volume	rh_medialorbitofrontal_volume	rh_lateralorbitofrontal_thickness	right_Anterior-amygdaloid-area-AAA	rh_inferiortemporal_thickness	right_Lateral-nucleus	right_CA1	left_CA1	rh_temporalpole_thickness	right_molecular_layer	right_Basal-nucleus	rh_parsopercularis_thickness	left_molecular_layer	rh_superiorfrontal_volume	Right-PuM	rh_parstriangularis_thickness	lh_inferiortemporal_thickness	right_Accessory-Basal-nucleus	right_GC_ML_DG	left_hippocampal_tail	lh_superiorfrontal_area
CFSCZ001	2.51	18013	5331	2.517	52.5906	2.554	524.914	635.052	629.799	3.801	560.984	345.735	2.277	557.456	17677	1265.7	2.28	2.564	186.233	301.833	615.656	6313
CFSCZ002	2.533	21347	6415	2.494	55.896	2.482	664.955	664.539	590.635	3.746	555.404	449.04	2.354	521.725	20783	1411.57	2.215	2.729	285.232	329.806	531.364	7607
CFSCZ003	2.679	19099	4959	2.531	43.6154	2.717	559.503	585.757	471.035	3.565	456.118	375.205	2.261	400.531	17224	981.282	2.403	2.688	196.302	245.628	415.171	6098
CFSCZ004	2.542	21559	5767	2.636	45.5485	2.735	553.366	581.094	490.613	3.682	500.251	361.107	2.471	452.168	20105	1210.18	2.333	2.834	229.433	256.759	504.335	7044
CFSCZ005	2.564	23809	5436	2.489	59.4569	2.598	673.989	652.621	636.37	3.498	564.672	443.12	2.388	564.125	18620	1097.29	2.265	2.831	258.418	272.808	552.989	7877
CFSCZ006	2.864	22207	5209	2.661	41.8581	2.685	586.551	542.569	484.991	3.511	501.817	366.64	2.523	464.452	20113	1067.82	2.506	2.703	219.769	269.386	577.725	6605
CFSCZ007	2.789	22947	6534	2.489	39.7386	2.858	605.978	516.522	512.435	2.911	483.857	406.296	2.349	479.805	21356	1224.24	2.325	2.824	222.38	249.193	477.691	7409
CFSCZ008	2.739	18085	5233	2.571	54.2557	2.748	583.889	652.979	572.443	3.383	567	412.165	2.39	527.034	19830	1240.5	2.444	2.609	240.095	280.881	671.57	5963
CFSCZ009	2.637	19517	5127	2.649	53.5747	2.813	636.286	612.87	585.969	3.776	533.141	427.484	2.593	527.495	18661	1161.02	2.669	2.759	265.635	272.676	618.902	6327
CFSCZ010	2.742	24396	5289	2.48	52.5059	2.545	649.291	634.563	575.129	3.188	557.749	429.683	2.351	533.745	17028	1186.38	2.344	2.656	263.886	293.088	580.693	8138
CFSCZ011	2.571	23590	5809	2.479	70.5105	2.648	859.294	918.747	797.035	3.359	734.702	568.077	2.204	680.54	21819	1450.91	2.307	2.659	364.238	367.797	578.195	8108
CFSCZ012	2.568	17134	4562	2.531	36.0108	2.468	482.311	491.938	530.082	3.482	464.564	338.899	2.345	476.66	15803	974.708	2.338	2.427	221.912	246.786	542.238	5661
CFSCZ013	2.415	15650	5006	2.588	56.3676	2.715	655.129	734.312	589.954	3.442	625.818	449.51	2.419	539.116	14743	984.823	2.277	2.66	275.29	314.782	526.996	5660
CFSCZ014	2.691	26609	7399	2.544	57.1673	2.715	707.66	740.621	694.451	3.091	610.211	475.025	2.47	592.897	27092	1688.59	2.264	2.661	296.232	316.519	630.651	8834
CFSCZ015	2.686	27357	6742	2.64	59.0187	2.727	676.544	740.112	658.557	3.537	611.305	453.297	2.365	583.337	24119	1377.84	2.418	2.735	264.607	330.198	497.345	8714
CFSCZ016	2.728	18997	5653	2.365	52.5186	2.698	631.414	614.368	557.224	3.391	557.4	390.812	2.391	524.092	17826	1151.03	2.298	2.458	230.518	290.658	536.429	6393
CFSCZ017	2.602	16986	5006	2.665	48.998	2.75	595.393	563.705	492.212	3.639	505.204	375.874	2.32	460.282	16571	1160.78	2.427	2.789	235.611	264.946	502.732	5224
CFSCZ018	2.513	17806	5748	2.51	42.5452	2.473	478.625	618.041	569.953	3.246	508.47	337.557	2.364	500.275	19038	1279.69	2.335	2.448	197.706	277.925	498.461	6552
CFSCZ019	2.955	20012	6256	2.652	59.529	2.695	651.813	638.451	635.775	3.614	555.315	457.851	2.491	567.946	20060	1121.79	2.57	2.794	267.594	272.344	557.14	6682
CFSCZ020	2.722	28073	7564	2.455	70.7073	2.477	744.384	779.826	743.068	2.923	653.236	520.656	2.431	629.425	28151	1564.89	2.432	2.607	293.807	345.349	606.431	8786
CFSCZ021	2.697	21052	5545	2.546	47.3225	2.702	602.232	629.497	622.075	3.903	549.093	412.275	2.378	555.567	19652	1307.87	2.258	2.726	260.011	305.884	524.477	6966
CFSCZ022	2.882	22473	5406	2.672	56.3369	2.774	672.574	627.832	601.351	3.289	565.838	434.054	2.575	544.435	18815	1123.14	2.494	2.78	255.67	305.705	597.738	6844
CFSCZ023	3.204	23560	6676	2.612	57.2911	2.804	632.784	698.146	675.604	3.52	570.568	433.767	2.448	577.744	23159	1220.74	2.419	2.737	249.354	305.018	611.18	7753
CFSCZ024	3.066	22608	6560	2.831	53.2341	2.715	618.762	700.125	642.628	3.419	582.776	457.217	2.538	564.352	22523	1138.61	2.482	2.759	288.385	311.587	603.788	6735
CFSCZ025	2.644	21536	5717	2.79	52.8839	2.74	590.161	609.236	586.604	3.556	522.153	413.045	2.565	530.054	19211	1107.62	2.621	2.81	248.575	244.321	663.221	6554
CFSCZ026	2.578	20771	5199	2.551	46.2471	2.685	615.488	718.738	623.532	3.132	576.555	438.175	2.342	534.263	20391	1172.26	2.212	2.509	282.178	297.845	599.644	7018
CFSCZ027	2.893	26198	6187	2.891	53.0621	2.876	654.349	608.835	530.119	3.316	551.682	409.132	2.619	514.465	24886	1112.65	2.606	3.06	232.269	281.518	625.946	7317
CFSCZ029	2.583	19056	5708	2.506	43.6165	2.67	564.439	537.902	498.378	3.517	508.684	363.586	2.37	475.828	19368	1177.37	2.337	2.645	222.63	279.065	524.696	6843
CFSCZ030	2.86	23263	7032	2.704	48.6482	2.605	621.683	562.986	555.178	3.14	523.208	432.757	2.46	497.47	22591	1335.77	2.52	2.671	256.917	277.993	441.72	7712
CFSCZ031	2.513	19574	6097	2.532	61.7637	2.627	688.468	729.4	657.954	3.781	615.152	480.76	2.526	578.316	18840	1268.3	2.316	2.791	297.317	312.291	618.547	6439
CFSCZ034	2.502	19314	5928	2.556	55.857	2.804	626.491	616.021	545.365	3.631	534.033	442.404	2.409	495.18	21209	1253.52	2.328	2.799	256.281	260.917	514.474	6476
CFSCZ035	2.87	20457	5541	2.473	52.4701	2.691	603.43	650.606	555.549	3.446	559.615	428.144	2.335	515.32	18782	1302.58	2.274	2.569	248.18	264.039	590.672	6948
CFSCZ036	2.661	22674	6740	2.363	65.33	2.565	800.167	748.178	745.763	3.303	648.882	517.985	2.449	617.666	22844	1235.72	2.285	2.798	322.974	344.237	702.512	7883
CFSCZ037	2.817	25093	6606	2.752	54.2576	2.835	570.034	617.231	587.769	3.035	566.567	413.198	2.655	536.025	24065	1123.05	2.788	2.661	244.607	290.281	579.348	7592
CFSCZ038	2.845	18886	5956	2.399	58.6895	2.696	689.686	676.972	657.146	3.215	583.526	489.376	2.278	570.033	18881	1130.7	2.232	2.617	288.712	309.621	505.051	6425
CFSCZ039	2.417	20913	5263	2.574	52.8526	2.495	594.497	557.97	526.244	3.53	521.984	415.143	2.279	492.985	21069	1330.06	2.263	2.687	261.434	261.979	571.977	7325
CFSCZ040	2.943	22797	5975	2.594	56.616	2.749	614.62	647.59	611.762	3.273	532.879	424.827	2.383	506.983	19621	1237.75	2.319	2.787	253.512	267.972	620.725	7742
CFSCZ041	2.484	19163	5404	2.576	58.014	2.716	721.979	686.02	655.04	3.462	616.515	441.715	2.414	595.292	20125	1232.19	2.396	2.532	264.921	315.699	747.12	6530
CFSCZ042	2.589	23302	6102	2.495	47.8936	2.776	622.307	660.931	647.392	3.783	565.758	416.41	2.443	565.479	20364	1239.21	2.616	2.739	253.681	301.191	630.539	7413
CFSCZ043	2.211	18931	5721	2.441	51.9174	2.415	606.283	608.251	575.152	3.392	546.08	411.413	2.302	524.652	17565	1162.41	2.264	2.634	243.249	290.161	607.93	7105
CFSCZ045	2.761	20356	5328	2.674	54.1709	2.852	613.476	644.94	650.802	3.565	558.895	434.718	2.412	564.711	16329	1118.72	2.364	3.025	262.117	310.342	564.576	6526
CFSCZ046	2.799	24067	6653	2.632	59.7304	2.666	636.866	645.702	639.247	2.558	549.156	468.007	2.515	545.405	24961	1321.57	2.517	2.658	292.284	283.27	550.161	7496
CFSCZ047	2.504	17774	5806	2.486	50.3473	2.625	584.421	631.445	586.162	3.557	549.323	390.03	2.272	520.478	18067	1092.48	2.146	2.591	242.733	264.383	532.77	6442
CFSCZ048	2.681	23909	6465	2.665	63.6244	2.876	733.767	799.754	691.269	3.681	656.319	523.478	2.593	615.342	22063	1300.86	2.502	2.977	304.398	303.507	690.4	7761
CFSCZ049	2.567	18709	5372	2.377	56.2794	2.65	703.428	709.459	644.523	3.272	596.934	451.218	2.233	564.741	17467	1059.7	2.248	2.63	292.936	311.25	582.851	6866
CFSCZ050	2.407	21066	5838	2.473	64.0113	2.487	757.508	792.77	721.938	3.196	707.416	493.92	2.27	645.201	21798	1320.34	2.307	2.705	309.328	345.687	680.598	7744
CFSCZ051	2.682	20383	5971	2.605	60.0212	2.557	679.704	730.396	703.834	3.38	609.264	451.223	2.398	587.236	22123	1196.68	2.277	2.727	263.259	303.918	617.254	6615
CFSCZ053	2.629	18326	5168	2.507	45.8523	2.573	599.814	524.844	547.6	3.623	478.373	387.644	2.427	457.324	15899	947.676	2.249	2.551	233.74	262.754	585.975	6103
CFSCZ054	2.78	17431	4712	2.639	43.0425	2.77	519.333	601.657	512.767	3.457	532.126	356.688	2.357	464.672	17869	973.194	2.409	2.64	211.978	265.837	517.525	5889
CFSCZ055	2.815	20962	5750	2.63	63.6064	2.662	738.819	691.032	577.39	3.615	574.907	490.356	2.472	524.882	20006	960.1	2.374	2.718	287.745	295.158	534.231	6532
CFSCZ057	2.452	19698	4655	2.422	39.8127	2.528	529.659	575.779	522.622	3.219	510.005	348.563	2.183	480.382	18612	1032.26	2.176	2.586	204.67	283.417	451.464	6621
CFSCZ058	2.6	23963	5724	2.561	58.1449	2.781	671.854	687.578	650.284	3.765	580.171	459.406	2.592	576.066	23850	1474.94	2.601	2.835	283.148	275.181	549.239	7349
CFSCZ059	2.573	21908	6657	2.536	47.3161	2.607	570.002	547	503.662	3.42	512.228	373.52	2.299	469.575	19318	1195.77	2.395	2.617	223.67	253.291	513.343	7464
CFSCZ060	2.67	23237	5419	2.407	47.1706	2.504	539.802	626.732	610.188	3.032	542.988	381.67	2.387	527.484	20607	1071.63	2.31	2.87	239.318	266.642	519.088	7366
CFSCZ061	2.678	18690	5744	2.555	55.5727	2.777	602.768	777.03	672.582	3.488	660.627	423.65	2.511	609.229	18477	1075.03	2.296	2.697	275.816	347.224	560.569	6143
CFSCZ063	2.351	24637	6937	2.574	57.5048	2.702	684.597	679.044	600.801	3.557	569.847	489.272	2.466	528.774	24795	1217.2	2.304	2.714	299.556	288.055	538.964	8611
CFSCZ064	2.524	22966	5480	2.501	51.6574	2.757	609.898	643.389	610.962	3.299	532.008	422.909	2.474	523.574	18627	1061.05	2.436	2.706	271.506	284.04	591.497	7482
CFSCZ065	2.768	19374	5413	2.564	67.7764	2.706	701.843	738.526	669.148	3.315	600.23	494.451	2.473	575.16	17480	1249.26	2.355	2.734	308.259	303.021	618.624	6373
CFSCZ066	2.631	24777	6537	2.495	52.8307	2.794	704.7	811.951	730.158	3.541	673.59	498.955	2.377	612.189	21309	1241.8	2.182	2.548	310.021	372.576	622.455	8165
CFHC001	2.606	20348	6043	2.596	52.8319	2.775	668.272	620.181	586.677	3.701	534.132	417.579	2.307	513.258	18846	1265.84	2.366	2.739	263.661	285.013	522.592	6936
CFHC002	2.859	20001	6108	2.488	50.9139	2.657	599.606	722.417	645.732	3.714	614.881	440.606	2.561	568.046	20547	1213.92	2.567	2.652	276.396	331.505	622.076	6400
CFHC004	2.845	23390	6281	2.668	56.6502	2.849	756.187	701.277	650.26	3.835	605	495.713	2.513	571.82	21475	1297.72	2.503	2.863	288.103	300.885	650.729	7212
CFHC005	2.662	29873	6800	2.601	57.7536	2.624	702.996	763.557	711.625	3.236	620.108	490.173	2.354	607.394	24898	1320.08	2.286	2.618	293.593	309.814	571.171	10092
CFHC006	2.752	26098	6817	2.54	60.5503	2.556	670.003	788.547	734.173	3.593	664.558	459.121	2.367	632.965	23537	1270.03	2.246	2.581	280.766	362.442	648.277	8625
CFHC007	2.883	25334	7125	2.655	63.58	2.776	659.405	714.371	724.991	3.719	660.888	475.175	2.523	657.604	23093	1322.58	2.436	2.802	289.795	322.466	636.779	7979
CFHC008	2.745	29435	6465	2.633	59.4383	2.832	755.615	846.449	744.02	3.643	685.965	528.221	2.299	658.029	22640	1534.18	2.453	2.75	347.494	348.445	731.144	9890
CFHC009	3.077	22670	6044	2.376	51.7706	2.862	607.4	615.602	573.074	3.611	528.392	397.715	2.491	507.75	19442	1240.04	2.345	2.765	249.683	276.523	634.215	7194
CFHC010	2.661	24479	6728	2.481	71.375	2.482	757.36	815.758	728.401	3.412	662.594	494.442	2.467	623.24	21052	1402.24	2.317	2.575	296.125	334.175	644.792	8476
CFHC011	2.857	23770	5906	2.573	63.5263	2.802	754.492	708.58	596.197	3.412	598.251	491.715	2.429	536.1	18736	1211.97	2.419	2.786	287.084	311.143	641.679	7920
CFHC012	2.776	21650	5994	2.703	57.4142	2.772	654.212	635.171	573.261	3.472	533.202	439.895	2.431	494.902	19760	1052.95	2.402	2.885	262.521	265.665	556.672	6971
CFHC013	2.932	24550	6817	2.753	62.8275	2.904	694.193	814.802	759.478	3.886	630.314	535.882	2.49	614.432	21416	1337.71	2.554	2.82	323.357	322.325	618.395	7638
CFHC015	2.91	23632	5775	2.693	66.455	2.829	645.032	680.641	595.285	3.331	561.708	454.85	2.56	540.155	23556	1284.58	2.442	2.795	273.048	286.94	607.621	7626
CFHC016	2.793	21785	6484	2.409	47.64	2.754	628.226	607.587	599.693	3.533	524.943	421.701	2.347	502.501	19101	964.513	2.307	2.661	225.959	272.126	506.593	7113
CFHC018	3.159	25197	6001	2.598	60.8907	2.727	624.097	628.923	553.097	3.526	538.789	403.944	2.522	486.456	22320	1251.69	2.547	2.832	258.128	280.903	579.242	7903
CFHC019	2.78	24066	6385	2.551	54.0614	2.688	663.831	668.047	614.725	3.368	556.994	435.222	2.359	526.553	20731	1222.06	2.449	2.749	256.479	308.051	542.894	7958
CFHC021	3.093	22502	5764	2.678	65.7906	2.814	722.521	765.309	746.193	3.714	632.895	480.602	2.589	621.456	22761	1402.25	2.671	2.775	283.908	329.057	736.362	6873
CFHC022	2.826	23654	5896	2.714	55.2554	2.798	670.337	716.264	591.186	3.548	585.218	447.106	2.639	517.478	20398	1213.45	2.53	2.803	268.425	309.491	558.765	7873
CFHC023	2.854	24477	6473	2.646	72.0771	2.757	764.944	795.769	698.356	3.593	657.232	529.104	2.511	596.181	23551	1414.93	2.396	2.912	316.779	324.482	619.497	7868
CFHC024	2.399	17040	5193	2.613	53.3729	2.835	558.543	609.578	594.692	3.796	552.813	406.233	2.347	542.873	17722	999.237	2.309	2.705	253.658	273.706	488.285	6053
CFHC025	2.559	19751	5864	2.607	60.3455	2.593	633.807	709.353	612.364	3.846	587.375	456.092	2.27	525.717	19867	1291.16	2.291	2.786	277.458	299.296	643.339	6851
CFHC026	2.61	22607	6731	2.507	49.8069	2.644	706.322	637.936	637.176	3.534	573.031	434.408	2.384	540.709	22045	1173.11	2.271	2.747	258.436	330.995	614.841	7595
CFHC027	2.666	20696	6369	2.603	54.3946	2.708	611.419	626.091	577.126	3.012	529.032	445.819	2.56	511.596	25368	1154.96	2.427	2.701	255.453	263.952	402.584	7121
CFHC028	2.648	23490	6447	2.814	53.0635	2.702	675.55	697.703	605.134	3.55	585.853	471.615	2.475	544.479	21799	1319.98	2.438	2.853	298.633	306.162	655.923	7808
CFHC029	3.043	23455	6966	2.693	75.8359	2.734	780.363	774.248	677.581	3.906	625.078	536.892	2.46	592.318	25057	1368.61	2.427	2.804	332.961	317.034	608.767	7733
CFHC031	2.761	27163	7814	2.728	72.2783	2.616	833.467	894.857	832.26	3.55	763.872	540.203	2.443	718.133	27426	1506.67	2.741	2.702	307.55	408.428	741.396	8415
CFHC033	2.698	27359	7401	2.721	72.8904	2.765	661.19	757.832	719.685	3.11	620.179	469.762	2.594	614.93	24874	1587.3	2.502	2.76	286.8	298.363	626.335	9119
CFHC034	3.143	22541	6337	2.782	53.3492	2.609	656.229	660.433	674.304	3.439	558.079	403.904	2.537	587.314	20935	1332.09	2.485	2.806	249.489	298.745	644.432	6785
CFHC035	3.152	19108	5346	2.547	54.8563	2.752	651.985	608.928	596.016	3.592	558.483	446.373	2.545	559.789	18091	1105.72	2.435	2.729	276.241	275.952	744.118	6103
CFHC037	2.99	23598	7095	2.82	63.4322	2.74	638.458	647.558	626.713	3.836	526.573	448.816	2.67	537.436	24639	1257.61	2.56	2.924	269.458	274.9	616.01	7219
CFHC038	2.584	22037	6678	2.491	61.4381	2.709	700.672	718.531	682.985	3.71	627.997	481.094	2.33	616.778	23369	1316.77	2.446	2.634	296.638	341.985	773.09	7541
CFHC039	2.821	30210	7469	2.702	66.6014	2.911	871.357	938.659	820.487	3.759	766.935	586.946	2.343	675.993	30004	1407.3	2.391	2.913	393.219	375.191	630.361	8239
CFHC042	2.588	20372	5364	2.52	48.2566	2.552	654.923	641.474	599.654	3.781	582.848	431.366	2.455	538.141	17874	1180.86	2.342	2.696	264.319	287.51	630.753	6825
CFHC043	3.021	23656	6089	2.505	64.5239	2.735	714.607	757.983	725.906	2.889	648.115	474.283	2.419	628.008	22143	1213.86	2.239	2.696	298.621	329.324	664.13	7594
CFHC044	2.985	20832	5697	2.798	56.9332	2.865	671.043	594.495	625.062	3.801	526.704	445.94	2.482	535.332	17746	1244.99	2.574	2.853	250.448	280.071	564.656	7035
CFHC046	2.687	22160	6130	2.527	59.4549	2.575	675.245	666.007	635.822	3.441	576.129	438.877	2.671	562.384	21789	1317.88	2.316	2.736	260.011	311.94	572.952	7292
CFHC048	2.842	24260	6365	2.535	49.5476	2.88	712.153	662.098	609.992	3.729	578.375	435.291	2.47	555.243	23203	1275.55	2.406	2.821	253.223	327.208	392.827	7610
CFHC049	3.023	22227	6894	2.595	71.5834	2.829	838.062	856.134	793.515	3.433	719.921	558.075	2.62	684.705	22469	1305.51	2.562	2.707	343.998	375.461	737.566	7333
CFHC050	2.629	23538	5733	2.419	52.9795	2.629	673.724	750.945	679.063	3.257	630.939	446.47	2.4	610.49	20895	995.264	2.277	2.656	279.93	318.361	656.388	7595
CFHC051	2.705	23640	5948	2.74	57.3778	2.662	623.373	661.741	616.062	3.116	545.256	433.553	2.463	521.447	23516	1170.71	2.578	2.715	243.498	290.693	528.446	7788
CFHC052	2.509	18363	5387	2.653	45.5124	2.732	633.987	610.192	570.696	3.69	545.617	420.731	2.459	532.178	19143	1179.59	2.479	2.809	269.754	290.221	558.423	6029
CFHC053	2.677	23767	7095	2.784	63.1468	2.885	727.649	728.202	675.961	3.725	589.231	513.592	2.42	590.189	22268	1414.24	2.437	2.915	312.656	293.691	605.231	7802
CFHC054	2.786	23970	6279	2.71	52.5286	2.638	635.276	648.584	602.027	3.885	570.604	408.2	2.622	529.119	21727	1403.07	2.654	2.801	260.335	316.36	574.446	7270
CFHC055	2.844	27659	7118	2.754	68.6178	2.868	802.655	770.411	698.919	4.031	662.533	516.285	2.518	592.1	26151	1451.79	2.585	2.806	311.745	326.981	646.067	8006
CFHC056	2.678	22492	6364	2.728	53.6658	2.873	602.648	696.1	614.094	3.63	595.323	441.432	2.554	549.427	23544	1290.63	2.4	2.825	269.702	324.923	608.32	7438
CFHC057	2.813	21565	5774	2.582	59.1647	2.715	651.426	617.85	597.021	3.262	569.874	448.661	2.343	556.199	20286	1053.6	2.425	2.636	255.219	273.183	610.031	7325
CFHC058	3.069	32099	7224	2.814	65.7291	3.003	863.722	760.875	717.046	3.843	645.956	544.059	2.821	625.077	27050	1509.12	2.687	2.924	308.488	328.168	800.23	8978
CFHC059	2.512	27835	6812	2.708	66.3989	2.778	661.744	754.81	750.091	3.838	628.014	498.455	2.524	636.423	25779	1373.03	2.52	2.765	306.745	319.255	628.823	8995
CFHC060	3.112	24214	7542	2.535	72.3668	2.755	747.137	812.436	756.267	3.752	649.636	501.029	2.425	609.079	24843	1166.09	2.485	2.753	289.231	344.415	579.229	7970
CFHC061	2.879	24986	6809	2.702	60.1783	2.66	608.792	725.116	668.639	3.487	612.021	446.754	2.493	602.729	24117	1329.39	2.357	2.677	287.67	315.357	629.087	8116
CFHC064	2.621	23915	5558	2.685	58.7325	2.723	731.359	675.588	621.754	3.933	608.947	458.87	2.575	578.237	20022	1164.33	2.506	2.738	267.523	320.547	650.244	7676
CFHC065	2.598	19659	5473	2.621	52.086	2.753	611.341	633.785	634.96	3.406	558.977	414.005	2.528	548.859	19434	1123.22	2.328	2.642	238.551	278.694	541.146	6378
CFHC066	3.394	23926	6966	2.61	52.3518	2.83	649.623	732.618	629.169	3.689	591.768	435.981	2.59	539.385	22032	1272.33	2.373	2.932	269.696	304.06	532.562	7445
CFHC067	3.187	21771	5854	2.692	52.6342	2.82	558.77	594.921	542.281	3.092	534.157	387.194	2.453	509.424	20035	1293.9	2.56	2.719	229.469	259.489	522.343	6771
CFHC068	2.644	25311	6582	2.637	64.9419	2.915	662.103	813.263	711.353	3.578	658.438	466.246	2.535	606.811	24580	1308.93	2.552	2.826	283.674	328.881	667.69	8041
CFHC069	3.163	27410	7178	2.826	55.4766	2.751	663.191	630.697	602.161	3.846	548.48	453.412	2.618	543.166	23368	1225.37	2.589	2.932	277.483	289.006	597.068	8454
CFHC070	2.891	27814	7844	2.594	62.5349	2.704	751.425	817.947	778.994	3.652	653.688	518.889	2.431	633.611	25226	1538.21	2.305	2.743	304.732	332.962	586.42	9585
CFHC071	2.611	19025	5023	2.545	54.1782	2.762	664.225	661.261	672.058	3.347	521.566	417.426	2.384	545.659	19373	1122.27	2.276	2.662	247.585	254.582	586.206	6374
CFHC072	3.051	23552	6067	2.667	56.5119	2.853	613.095	653.835	606.628	3.265	566.124	416.287	2.532	556.734	21774	1383.72	2.505	2.683	262.302	281.281	581.314	7588
CFHC075	3.002	25691	7808	2.82	68.0898	2.907	700.637	697.916	631.945	4.05	587.736	472.381	2.615	546.537	27119	1262.87	2.489	2.874	297.184	291.672	502.209	7636
CFHC077	2.777	22951	5352	2.49	60.3883	2.68	673.541	710.65	643.4	3.529	595.004	443.185	2.396	574.814	22161	1246.74	2.345	2.759	265.053	296.93	579.659	7521
CFHC078	2.697	19601	5990	2.561	53.5796	2.833	642.17	687.211	628.309	3.831	584.663	445.864	2.408	551.607	17879	1137.27	2.403	2.584	265.171	299.017	533.624	6879
CFHC079	2.851	22901	6372	2.768	54.6241	2.905	589.804	683.922	622.373	3.281	588.519	445.818	2.563	560.35	24947	1263.24	2.558	2.754	270.139	299.852	596.865	7077
CFHC080	2.579	22439	6315	2.471	47.2824	2.692	611.679	633.898	651.9	3.275	564.5	414.001	2.52	579.414	21331	1340.15	2.301	2.661	254.508	300.285	631.385	7270
CFHC081	3.14	29363	6953	2.773	62.7917	3.002	743.577	768.854	676.048	4.213	638.966	491.875	2.575	589.557	27501	1421.71	2.761	3.063	304.829	331.309	614.383	7796
CFHC082	2.867	16906	5205	2.604	48.8959	2.767	536.357	621.943	551.437	3.889	524.055	397.726	2.361	465.806	15090	1136.68	2.299	2.807	240.241	257.236	483.502	5493
CFHC083	2.745	24612	6037	2.711	62.783	2.825	673.025	689.201	621.059	3.387	610.572	504.051	2.396	562.014	20289	1471.76	2.465	2.789	294.529	308.716	584.103	7997
CFHC084	2.749	24484	6392	2.721	46.5275	2.777	509.676	627.186	592.959	3.549	542.675	351.45	2.481	520.874	23092	1097.43	2.501	2.811	208.667	284.702	651.305	7309
