# Supplementary material for: Genome‐Wide 5‐Methylcytosine and 5‐Hydroxymethylcytosine Signatures Analysis of Plasma Cell‐Free DNA in Schizophrenia
Source: MedComm (2020). 2025 Jul 30;6(8):e70293. doi: 10.1002/mco2.70293 (PMC12308070; doi:10.1002/mco2.70293)
Supplement: Supplementary file 10 — Supporting Information [file MCO2-6-e70293-s008.xlsx]

## Sheet: tableS10
Table S10. List of cortical and subcortical regions
1. Regions in the Desikan–Killiany (DK) atlas			2. Subcortical regions
lobe	subregions		sbucortical region	Subregions
Frontal			Hippocampus
1, 2	Caudal middle frontal		1, 2	parasubiculum
3, 4	Frontal pole		3, 4	presubiculum
5, 6	Lateral orbitofrontal		5, 6	subiculum
7, 8	Medial orbitofrontal		7, 8	CA1
9, 10	Pars opercularis		9, 10	CA3
11, 12	Pars orbitalis		11, 12	CA4
13, 14	Pars triangularis		13, 14	GC_ML_DG
15, 16	Rostral middle frontal		15, 16	molecular_layer
17, 18	Superior frontal		17, 18	HATA
19, 20	Precentral gyrus		19, 20	fimbria
Limbic			21, 22	hippocampal_tail
21, 22	Caudal anterior cingulate		23, 24	hippocampal_fissure
23, 24	Rostral anterior cingulate		Thalamus
25, 26	Isthmus cingulate		1, 2	LGN
27, 28	Insula		3, 4	MGN
29, 30	Parahippocampal		5, 6	PuI
31, 32	Posterior cingulate		7, 8	PuM
Temporal			9, 10	L-Sg
33, 34	Bankssts		11, 12	VPL
35, 36	Entorhinal		13, 14	CM
37, 38	Inferior temporal		15, 16	VLa
39, 40	Middle temporal		17, 18	PuA
41, 42	Superior temporal		19, 20	MDm
43, 44	Temporal pole		21, 22	Pf
45, 46	Transverse temporal		23, 24	VAmc
Parietal			25, 26	MDl
47, 48	Inferior parietal		27, 28	CeM
49, 50	Paracentral		29, 30	VA
51, 52	Postcentral		31, 32	MV(Re)
53, 54	Precuneus		33, 34	VM
55, 56	Superior parietal		35, 36	CL
57, 58	Supra marginal		37, 38	PuL
Occipital			39, 40	Pt
59, 60	Pericalcarine		41, 42	AV
61, 62	Fusiform		43, 44	Pc
63, 64	Cuneus		45, 46	VLp
65, 66	Lateral occipital		47, 48	LP
67, 68	Lingual		49, 50	LD
			amygdala
			1, 2	Lateral-nucleus
			3, 4	Basal-nucleus
			5, 6	Accessory-Basal-nucleus
			7, 8	Anterior-amygdaloid-area-AAA
			9, 10	Central-nucleus
			11, 12	Medial-nucleus
			13, 14	Cortical-nucleus
			15, 16	Corticoamygdaloid-transitio
			17, 18	Paralaminar-nucleus
			caudate
			putamen
			pallidum
			nucleus accumbens
